# Supplementary material for: Human autoimmunity at single cell resolution in aplastic anemia before and after effective immunotherapy
Source: Nat Commun. 2025 May 30;16:5048. doi: 10.1038/s41467-025-60213-6 (PMC12125301; doi:10.1038/s41467-025-60213-6)
Supplement: Supplementary file 4 — Supplementary Data 2 [file 41467_2025_60213_MOESM4_ESM.xlsx]

## Sheet: Table 2-1
	Supplementary Data 2. Antibody panels for CyTOF
		Channel (isotopic mass)	Target	CLONE	Supplier	Catolog number
		89	CD45		Fluidigm	3089003B
		141	CD68	Y1/82A	Biolegend	333802
		142	CD19	HIB19	Fluidigm	3142001B
		143	CD45RA	HI100	Fluidigm	3143006B
		144	CD15	W6D3	Fluidigm	3144019B
		145	CD4	RPAT4	Fluidigm	3145001B
		146	CD8a	RPAT8	Fluidigm	3146001B
		147	CD11c	Bu15	Fluidigm	3147008B
		148	CD235ab	HIR2	Biolegend	306615
		149	CD194 (CCR4)	L291H4	Fluidigm	3149029A
		150	CD61	VI-PL2	Fluidigm	3150001B
		151	CD103	BerACT8	Fluidigm	3151011B
		152	CD95	DX2	Fluidigm	3152017B
		153	CD161	HP-3G10	Biolegend	339919
		154	CD3	UCTH1	Fluidigm	3154003B
		155	CD27	L128	Fluidigm	3155001B
		158	CD169	7-239	Fluidigm	3158027B
		159	CD197 (CCR7)	G043H7	Fluidigm	3159003A
		160	CD39	A1	Fluidigm	3160004B
		161	CD49b	P1E6-C5	Fluidigm	3161012B
		162	CD66b	80H3	Fluidigm	3162023B
		163	CD33	WM53	Fluidigm	3163023B
		164	CD45RO	UCHL1	Fluidigm	3164007B
		165	CD223/LAG-3	11C3C65	Fluidigm	3165037B
		166	CD34	581	Fluidigm	3166012B
		167	CD11b	ICRF44	Fluidigm	3167011B
		168	CD127	A019D5	Fluidigm	3168017B
		169	CD25 (2A3)	2A3	Fluidigm	3169003B
		169	CD25 (MA-251)	MA-251	BioLegend	356102
		170	HLA-DR	L243	Fluidigm	3170013B
		171	FOXP3 (150D)	150D	BioLegend	320002
		171	FOXP3 (259D)	259D	BioLegend	320202
		171	FOXP3 (PCH101)	PCH101	eBioscience	14-4776-82
		172	CD38 (HIT2)	HIT2	Fluidigm	3172007B
		173	CD184/CXCR4	12G5	Fluidigm	3173001B
		174	CD279/PD-1	EH12.2H7	Fluidigm	3174020B
		175	CD14	M5E2	Fluidigm	3175015B
		176	CD57	HCD57	Fluidigm	3176019B
		209	CD16	3G8	Fluidigm	3209002B

## Sheet: Table 2-2
	Supplementary Data 2. Antibody panels for CyTOF
	Cell type	CD3	CD4	CD8A	CD19	CD235AB	CD14	CD16	CD61	CD34
	CD4 T	+	+	-	-	A	A	A	A	A
	CD8 T	+	-	+	-	A	A	A	A	A
	B	-	A	A	+	A	A	A	A	A
	Mature erythroid cells	-	A	A	-	+	A	A	A	A
	Monocytes	-	A	A	-	-	+	A	A	A
	NK-enriched	-	A	A	-	-	-	+	A	A
	Granulocytes	-	A	A	-	-	-	-	A	A
	Megakaryocytes	-	A	A	-	-	-	-	+	A
	HSPCs	-	A	A	-	-	-	-	-	+
	Note: +, positive; -, negative; A, any expression. Regulatory T cell (Treg), which is a subpopulation in CD4+ T cells, was defined as CD4+CD25+FOXP3+. In the current study (CyTOF part), NK cells were defined in an exclusive manner (CD16+ cells in CD3-CD19-CD235AB-CD14- cells) due to limitation of antibody panel. It may decrease the purity of NK cells defined here, so we named this population as “…
