# Supplementary material for: Human autoimmunity at single cell resolution in aplastic anemia before and after effective immunotherapy
Source: Nat Commun. 2025 May 30;16:5048. doi: 10.1038/s41467-025-60213-6 (PMC12125301; doi:10.1038/s41467-025-60213-6)
Supplement: Supplementary file 5 — Supplementary Data 3 [file 41467_2025_60213_MOESM5_ESM.xlsx]

## Sheet: Sheet1
	Supplementary Data 3. TCR sequences for GLIPH2 analysis
	CDR3 sequences	TRBV	TRBJ	Sample	Study	Frequency (cell counts or read counts)
	CASGLVKFRTSLSGANVLTF	TRBV12-5	TRBJ2-6	UPN10_TCR_baseline	scTCR-seq	135
	CASSSSGVWNEQFF	TRBV7-3	TRBJ2-1	UPN10_TCR_baseline	scTCR-seq	36
	CASSFAGLNYGYTF	TRBV12-3	TRBJ1-2	UPN10_TCR_baseline	scTCR-seq	31
	CASSQAGRRGLEQYF	TRBV4-1	TRBJ2-7	UPN10_TCR_baseline	scTCR-seq	21
	CASALRTGQGGEKLFF	TRBV12-5	TRBJ1-4	UPN10_TCR_baseline	scTCR-seq	19
	CASSPRGRGLREQYF	TRBV13	TRBJ2-7	UPN10_TCR_baseline	scTCR-seq	17
	CASRKGDEQYF	TRBV7-8	TRBJ2-7	UPN10_TCR_baseline	scTCR-seq	14
	CASSSGPFPYNEQFF	TRBV6-6	TRBJ2-1	UPN10_TCR_baseline	scTCR-seq	13
	CASSSVAPGQGLSYEQYF	TRBV28	TRBJ2-7	UPN10_TCR_baseline	scTCR-seq	12
	CASEEDTGELFF	TRBV11-1	TRBJ2-2	UPN10_TCR_baseline	scTCR-seq	10
	CASSDLAGGAPGQFF	TRBV2	TRBJ2-1	UPN10_TCR_baseline	scTCR-seq	9
	CSARAGTSFAGELFF	TRBV20-1	TRBJ2-2	UPN10_TCR_baseline	scTCR-seq	9
	CASSEGTGTHEQYF	TRBV18	TRBJ2-7	UPN10_TCR_baseline	scTCR-seq	8
	CASSLGEVSYEQYF	TRBV7-9	TRBJ2-7	UPN10_TCR_baseline	scTCR-seq	8
	CASSQESKAGTNEKLFF	TRBV4-1	TRBJ1-4	UPN10_TCR_baseline	scTCR-seq	8
	CASMPDNSGNTIYF	TRBV9	TRBJ1-3	UPN10_TCR_baseline	scTCR-seq	7
	CASNPGAGSSYEQYF	TRBV5-8	TRBJ2-7	UPN10_TCR_baseline	scTCR-seq	7
	CASSFPDNEQFF	TRBV5-1	TRBJ2-1	UPN10_TCR_baseline	scTCR-seq	7
	CASSPQELSYEQYF	TRBV4-1	TRBJ2-7	UPN10_TCR_baseline	scTCR-seq	7
	CASSRSPTGSSYEQYF	TRBV4-1	TRBJ2-7	UPN10_TCR_baseline	scTCR-seq	7
	CASSVPGQGRETQYF	TRBV25-1	TRBJ2-5	UPN10_TCR_baseline	scTCR-seq	7
	CATSRRPWEGYGYTF	TRBV15	TRBJ1-2	UPN10_TCR_baseline	scTCR-seq	7
	CSASDWTGSSRDTEAFF	TRBV20-1	TRBJ1-1	UPN10_TCR_baseline	scTCR-seq	7
	CASSFFPPGTDTQYF	TRBV5-1	TRBJ2-3	UPN10_TCR_baseline	scTCR-seq	6
	CASSGRDRRTGELFF	TRBV7-9	TRBJ2-2	UPN10_TCR_baseline	scTCR-seq	6
	CASSIVGQDDYEQYF	TRBV19	TRBJ2-7	UPN10_TCR_baseline	scTCR-seq	6
	CASSLGTREAFF	TRBV12-3	TRBJ1-1	UPN10_TCR_baseline	scTCR-seq	6
	CASSLRGGNTEAFF	TRBV12-4	TRBJ1-1	UPN10_TCR_baseline	scTCR-seq	6
	CASRTILGTSSHTQYF	TRBV11-2	TRBJ2-3	UPN10_TCR_baseline	scTCR-seq	5
	CASSASGSASQQYF	TRBV9	TRBJ2-7	UPN10_TCR_baseline	scTCR-seq	5
	CASSEAEDSGKNTGELFF	TRBV2	TRBJ2-2	UPN10_TCR_baseline	scTCR-seq	5
	CASSESRVAGDYEQYF	TRBV10-1	TRBJ2-7	UPN10_TCR_baseline	scTCR-seq	5
	CASSFGGGTEAFF	TRBV25-1	TRBJ1-1	UPN10_TCR_baseline	scTCR-seq	5
	CASSLARRGRMNTEAFF	TRBV7-8	TRBJ1-1	UPN10_TCR_baseline	scTCR-seq	5
	CASSLEWAGQGLNEKLFF	TRBV7-8	TRBJ1-4	UPN10_TCR_baseline	scTCR-seq	5
	CASSLTRFNTEAFF	TRBV27	TRBJ1-1	UPN10_TCR_baseline	scTCR-seq	5
	CASSLVRDRYYNEQFF	TRBV12-4	TRBJ2-1	UPN10_TCR_baseline	scTCR-seq	5
	CASSPPTGRDEQYF	TRBV18	TRBJ2-7	UPN10_TCR_baseline	scTCR-seq	5
	CASSRIGTGKHEQYF	TRBV4-1	TRBJ2-7	UPN10_TCR_baseline	scTCR-seq	5
	CASSTRPGTGGVQPQHF	TRBV19	TRBJ1-5	UPN10_TCR_baseline	scTCR-seq	5
	CSAQVAPLPQHF	TRBV20-1	TRBJ1-5	UPN10_TCR_baseline	scTCR-seq	5
	CSARGTNQRETQYF	TRBV20-1	TRBJ2-5	UPN10_TCR_baseline	scTCR-seq	5
	CSATQTGGSQYF	TRBV20-1	TRBJ2-3	UPN10_TCR_baseline	scTCR-seq	5
	CASDPGTSGSNEQFF	TRBV9	TRBJ2-1	UPN10_TCR_baseline	scTCR-seq	4
	CASRAAYEQYF	TRBV5-1	TRBJ2-7	UPN10_TCR_baseline	scTCR-seq	4
	CASRQEDTGELFF	TRBV6-4	TRBJ2-2	UPN10_TCR_baseline	scTCR-seq	4
	CASSFRGRPAGSYNEQFF	TRBV7-9	TRBJ2-1	UPN10_TCR_baseline	scTCR-seq	4
	CASSKLAGGAYNEQFF	TRBV2	TRBJ2-1	UPN10_TCR_baseline	scTCR-seq	4
	CASSLEPTSGKGAYNEQFF	TRBV7-9	TRBJ2-1	UPN10_TCR_baseline	scTCR-seq	4
	CASSLPSNTGELFF	TRBV4-2	TRBJ2-2	UPN10_TCR_baseline	scTCR-seq	4
	CASSLRPGSYNEQFF	TRBV5-1	TRBJ2-1	UPN10_TCR_baseline	scTCR-seq	4
	CASSLRPRTNEKLFF	TRBV7-8	TRBJ1-4	UPN10_TCR_baseline	scTCR-seq	4
	CASSLVGLAGGPGYEQFF	TRBV7-2	TRBJ2-1	UPN10_TCR_baseline	scTCR-seq	4
	CASSPAVGPTNEKLFF	TRBV6-6	TRBJ1-4	UPN10_TCR_baseline	scTCR-seq	4
	CASSPRQGMNTGELFF	TRBV28	TRBJ2-2	UPN10_TCR_baseline	scTCR-seq	4
	CASSQSFGYEQYF	TRBV4-1	TRBJ2-7	UPN10_TCR_baseline	scTCR-seq	4
	CASSSGGSGFYEQYF	TRBV13	TRBJ2-7	UPN10_TCR_baseline	scTCR-seq	4
	CASSSHSPPGNSPLHF	TRBV27	TRBJ1-6	UPN10_TCR_baseline	scTCR-seq	4
	CASTPLPQETQYF	TRBV6-2	TRBJ2-5	UPN10_TCR_baseline	scTCR-seq	4
	CSAADRGRAQHF	TRBV20-1	TRBJ1-5	UPN10_TCR_baseline	scTCR-seq	4
	CSARDLQGAHDEQYF	TRBV20-1	TRBJ2-7	UPN10_TCR_baseline	scTCR-seq	4
	CSARDLRASGAYEQYF	TRBV20-1	TRBJ2-7	UPN10_TCR_baseline	scTCR-seq	4
	CSARDQRRASGRYEQFF	TRBV20-1	TRBJ2-1	UPN10_TCR_baseline	scTCR-seq	4
	CSARFRARPDRFYMNTEAFF	TRBV20-1	TRBJ1-1	UPN10_TCR_baseline	scTCR-seq	4
	CSVGGTSSREQYF	TRBV20-1	TRBJ2-7	UPN10_TCR_baseline	scTCR-seq	4
	CSVRVALAKNIQYF	TRBV29-1	TRBJ2-4	UPN10_TCR_baseline	scTCR-seq	4
	CAISASGRLADTQYF	TRBV10-3	TRBJ2-3	UPN10_TCR_baseline	scTCR-seq	3
	CASGYHREFSPPLHF	TRBV12-5	TRBJ1-6	UPN10_TCR_baseline	scTCR-seq	3
	CASRDSGNIQYF	TRBV10-2	TRBJ2-4	UPN10_TCR_baseline	scTCR-seq	3
	CASRRQGSYGYTF	TRBV30	TRBJ1-2	UPN10_TCR_baseline	scTCR-seq	3
	CASRSTGVPLSPLHF	TRBV28	TRBJ1-6	UPN10_TCR_baseline	scTCR-seq	3
	CASRVAVNYGYTF	TRBV28	TRBJ1-2	UPN10_TCR_baseline	scTCR-seq	3
	CASRYGRLSYNEQFF	TRBV3-1	TRBJ2-1	UPN10_TCR_baseline	scTCR-seq	3
	CASSDGGSSYNEQFF	TRBV9	TRBJ2-1	UPN10_TCR_baseline	scTCR-seq	3
	CASSEALPGSIAGGNEQFF	TRBV6-1	TRBJ2-1	UPN10_TCR_baseline	scTCR-seq	3
	CASSFDRGAYNEQFF	TRBV4-1	TRBJ2-1	UPN10_TCR_baseline	scTCR-seq	3
	CASSFGTSGEETQYF	TRBV7-9	TRBJ2-5	UPN10_TCR_baseline	scTCR-seq	3
	CASSFGTVRGHEQFF	TRBV19	TRBJ2-1	UPN10_TCR_baseline	scTCR-seq	3
	CASSFYPGGAGNQPQHF	TRBV5-1	TRBJ1-5	UPN10_TCR_baseline	scTCR-seq	3
	CASSGQGSYSYNEQFF	TRBV9	TRBJ2-1	UPN10_TCR_baseline	scTCR-seq	3
	CASSHIGGTGNTIYF	TRBV4-1	TRBJ1-3	UPN10_TCR_baseline	scTCR-seq	3
	CASSHIQPRDSRSYEQYF	TRBV4-1	TRBJ2-7	UPN10_TCR_baseline	scTCR-seq	3
	CASSHLEGGETQYF	TRBV4-1	TRBJ2-5	UPN10_TCR_baseline	scTCR-seq	3
	CASSHTDREQYF	TRBV3-1	TRBJ2-7	UPN10_TCR_baseline	scTCR-seq	3
	CASSLAEIAGELFF	TRBV5-4	TRBJ2-2	UPN10_TCR_baseline	scTCR-seq	3
	CASSLAGVYEQYF	TRBV12-4	TRBJ2-7	UPN10_TCR_baseline	scTCR-seq	3
	CASSLALGVTGELFF	TRBV12-3	TRBJ2-2	UPN10_TCR_baseline	scTCR-seq	3
	CASSLDWDRAYEQYF	TRBV7-9	TRBJ2-7	UPN10_TCR_baseline	scTCR-seq	3
	CASSLGDTRREQYF	TRBV5-5	TRBJ2-7	UPN10_TCR_baseline	scTCR-seq	3
	CASSLGETQYF	TRBV7-8	TRBJ2-5	UPN10_TCR_baseline	scTCR-seq	3
	CASSLGPGRAFF	TRBV12-4	TRBJ1-1	UPN10_TCR_baseline	scTCR-seq	3
	CASSLGQFHTF	TRBV25-1	TRBJ1-2	UPN10_TCR_baseline	scTCR-seq	3
	CASSLGSPPYEQYF	TRBV7-9	TRBJ2-7	UPN10_TCR_baseline	scTCR-seq	3
	CASSLLAEKLFF	TRBV7-9	TRBJ1-4	UPN10_TCR_baseline	scTCR-seq	3
	CASSLLGGDEQYF	TRBV12-4	TRBJ2-7	UPN10_TCR_baseline	scTCR-seq	3
	CASSLPKGLSGYTF	TRBV11-2	TRBJ1-2	UPN10_TCR_baseline	scTCR-seq	3
	CASSLPRNEQFF	TRBV6-6	TRBJ2-1	UPN10_TCR_baseline	scTCR-seq	3
	CASSLRAGGTDTQYF	TRBV5-1	TRBJ2-3	UPN10_TCR_baseline	scTCR-seq	3
	CASSLRQGDGAFF	TRBV3-1	TRBJ1-1	UPN10_TCR_baseline	scTCR-seq	3
	CASSLSRGDEKLFF	TRBV5-1	TRBJ1-4	UPN10_TCR_baseline	scTCR-seq	3
	CASSPEGGNAYGYTF	TRBV5-1	TRBJ1-2	UPN10_TCR_baseline	scTCR-seq	3
	CASSPGREQYF	TRBV25-1	TRBJ2-7	UPN10_TCR_baseline	scTCR-seq	3
	CASSPGRSYEQYF	TRBV18	TRBJ2-7	UPN10_TCR_baseline	scTCR-seq	3
	CASSPGTWSGEQFF	TRBV10-1	TRBJ2-1	UPN10_TCR_baseline	scTCR-seq	3
	CASSPSATQAVHEQFF	TRBV18	TRBJ2-1	UPN10_TCR_baseline	scTCR-seq	3
	CASSPSDARDEQFF	TRBV9	TRBJ2-1	UPN10_TCR_baseline	scTCR-seq	3
	CASSPSTAAQGTQYF	TRBV18	TRBJ2-3	UPN10_TCR_baseline	scTCR-seq	3
	CASSQAGSGNTEAFF	TRBV4-1	TRBJ1-1	UPN10_TCR_baseline	scTCR-seq	3
	CASSQGTSNSPLHF	TRBV14	TRBJ1-6	UPN10_TCR_baseline	scTCR-seq	3
	CASSQHGDFGANVLTF	TRBV3-1	TRBJ2-6	UPN10_TCR_baseline	scTCR-seq	3
	CASSQPRSSQETQYF	TRBV28	TRBJ2-5	UPN10_TCR_baseline	scTCR-seq	3
	CASSRENSNTGELFF	TRBV4-2	TRBJ2-2	UPN10_TCR_baseline	scTCR-seq	3
	CASSRLAGGYRADTQYF	TRBV28	TRBJ2-3	UPN10_TCR_baseline	scTCR-seq	3
	CASSRPFRGLGYGYTF	TRBV7-9	TRBJ1-2	UPN10_TCR_baseline	scTCR-seq	3
	CASSRTDTQYF	TRBV7-9	TRBJ2-3	UPN10_TCR_baseline	scTCR-seq	3
	CASSSGTGATGELFF	TRBV5-1	TRBJ2-2	UPN10_TCR_baseline	scTCR-seq	3
	CASSSGTGREQYF	TRBV12-4	TRBJ2-7	UPN10_TCR_baseline	scTCR-seq	3
	CASSSLDFYEQYF	TRBV5-1	TRBJ2-7	UPN10_TCR_baseline	scTCR-seq	3
	CASSSPKERLYNEQFF	TRBV13	TRBJ2-1	UPN10_TCR_baseline	scTCR-seq	3
	CASSSSGGLLNTEAFF	TRBV11-2	TRBJ1-1	UPN10_TCR_baseline	scTCR-seq	3
	CASSSTGTGELFF	TRBV12-3	TRBJ2-2	UPN10_TCR_baseline	scTCR-seq	3
	CASSVGGGSIGNEQFF	TRBV9	TRBJ2-1	UPN10_TCR_baseline	scTCR-seq	3
	CASSVGGVGNQPQHF	TRBV9	TRBJ1-5	UPN10_TCR_baseline	scTCR-seq	3
	CASSVGPHYEQYF	TRBV9	TRBJ2-7	UPN10_TCR_baseline	scTCR-seq	3
	CASSVVDNEQFF	TRBV9	TRBJ2-1	UPN10_TCR_baseline	scTCR-seq	3
	CASSYLLQGRQETQYF	TRBV5-4	TRBJ2-5	UPN10_TCR_baseline	scTCR-seq	3
	CASTEEAGRQKTQYF	TRBV2	TRBJ2-5	UPN10_TCR_baseline	scTCR-seq	3
	CASTSGPWRRPQHF	TRBV19	TRBJ1-5	UPN10_TCR_baseline	scTCR-seq	3
	CATSFVQETQYF	TRBV6-6	TRBJ2-5	UPN10_TCR_baseline	scTCR-seq	3
	CATSLGVSGANVLTF	TRBV24-1	TRBJ2-6	UPN10_TCR_baseline	scTCR-seq	3
	CATSRDGGNQPQHF	TRBV15	TRBJ1-5	UPN10_TCR_baseline	scTCR-seq	3
	CATSRDRDRGHAGELFF	TRBV15	TRBJ2-2	UPN10_TCR_baseline	scTCR-seq	3
	CAWSGFLAGTEAFF	TRBV30	TRBJ1-1	UPN10_TCR_baseline	scTCR-seq	3
	CSADTGGSGNTIYF	TRBV20-1	TRBJ1-3	UPN10_TCR_baseline	scTCR-seq	3
	CSAPGLAGDTQYF	TRBV20-1	TRBJ2-3	UPN10_TCR_baseline	scTCR-seq	3
	CSAPRQGEDGYTF	TRBV20-1	TRBJ1-2	UPN10_TCR_baseline	scTCR-seq	3
	CSARDWRGLGTQYF	TRBV20-1	TRBJ2-5	UPN10_TCR_baseline	scTCR-seq	3
	CSAVLAGGGEQYF	TRBV20-1	TRBJ2-7	UPN10_TCR_baseline	scTCR-seq	3
	CSGTSGRTGTQYF	TRBV20-1	TRBJ2-3	UPN10_TCR_baseline	scTCR-seq	3
	CAAGAVVGSPLHF	TRBV19	TRBJ1-6	UPN10_TCR_baseline	scTCR-seq	2
	CACRTGTANTGELFF	TRBV30	TRBJ2-2	UPN10_TCR_baseline	scTCR-seq	2
	CAISEGTSGSYGSSYNEQFF	TRBV10-3	TRBJ2-1	UPN10_TCR_baseline	scTCR-seq	2
	CAISGLAGEGGMSFYEQYF	TRBV10-3	TRBJ2-7	UPN10_TCR_baseline	scTCR-seq	2
	CAISQTTGSNQPQHF	TRBV10-3	TRBJ1-5	UPN10_TCR_baseline	scTCR-seq	2
	CARGTSGSSNEQYF	TRBV2	TRBJ2-7	UPN10_TCR_baseline	scTCR-seq	2
	CASGDTQMTQYF	TRBV6-2	TRBJ2-5	UPN10_TCR_baseline	scTCR-seq	2
	CASGLVLTLGGNEDRNYGYTF	TRBV12-5	TRBJ1-2	UPN10_TCR_baseline	scTCR-seq	2
	CASGQGVYQPQHF	TRBV12-5	TRBJ1-5	UPN10_TCR_baseline	scTCR-seq	2
	CASGRTVETQYF	TRBV12-5	TRBJ2-5	UPN10_TCR_baseline	scTCR-seq	2
	CASGSIRNTEAFF	TRBV12-5	TRBJ1-1	UPN10_TCR_baseline	scTCR-seq	2
	CASGTGVGETQYF	TRBV19	TRBJ2-5	UPN10_TCR_baseline	scTCR-seq	2
	CASIGAYGGSF	TRBV2	TRBJ1-2	UPN10_TCR_baseline	scTCR-seq	2
	CASIGEKLFF	TRBV6-1	TRBJ1-4	UPN10_TCR_baseline	scTCR-seq	2
	CASIGGWNQPQHF	TRBV28	TRBJ1-5	UPN10_TCR_baseline	scTCR-seq	2
	CASIRARSGNTIYF	TRBV11-2	TRBJ1-3	UPN10_TCR_baseline	scTCR-seq	2
	CASKDTSRWDEQFF	TRBV3-1	TRBJ2-1	UPN10_TCR_baseline	scTCR-seq	2
	CASKGTGSTDTQYF	TRBV9	TRBJ2-3	UPN10_TCR_baseline	scTCR-seq	2
	CASKMITGQVSYEQYF	TRBV6-9	TRBJ2-7	UPN10_TCR_baseline	scTCR-seq	2
	CASKQAGPYNEQFF	TRBV10-2	TRBJ2-1	UPN10_TCR_baseline	scTCR-seq	2
	CASKQREASYNEQFF	TRBV2	TRBJ2-1	UPN10_TCR_baseline	scTCR-seq	2
	CASKQWGDYEQYF	TRBV10-2	TRBJ2-7	UPN10_TCR_baseline	scTCR-seq	2
	CASLGGRGNQPQHF	TRBV2	TRBJ1-5	UPN10_TCR_baseline	scTCR-seq	2
	CASMVAGAAGELFF	TRBV19	TRBJ2-2	UPN10_TCR_baseline	scTCR-seq	2
	CASNKGSNQPQHF	TRBV2	TRBJ1-5	UPN10_TCR_baseline	scTCR-seq	2
	CASNQGTTNEKLFF	TRBV2	TRBJ1-4	UPN10_TCR_baseline	scTCR-seq	2
	CASNRVFSGNTIYF	TRBV2	TRBJ1-3	UPN10_TCR_baseline	scTCR-seq	2
	CASNSNDLAKNIQYF	TRBV28	TRBJ2-4	UPN10_TCR_baseline	scTCR-seq	2
	CASPDPPQFF	TRBV7-9	TRBJ2-1	UPN10_TCR_baseline	scTCR-seq	2
	CASRAYNTEAFF	TRBV6-6	TRBJ1-1	UPN10_TCR_baseline	scTCR-seq	2
	CASRERPWGNTEAFF	TRBV6-1	TRBJ1-1	UPN10_TCR_baseline	scTCR-seq	2
	CASRETGMDQPQHF	TRBV2	TRBJ1-5	UPN10_TCR_baseline	scTCR-seq	2
	CASRETGPLEAFF	TRBV6-1	TRBJ1-1	UPN10_TCR_baseline	scTCR-seq	2
	CASRGGGGLYEQYF	TRBV27	TRBJ2-7	UPN10_TCR_baseline	scTCR-seq	2
	CASRGNYGYTF	TRBV12-3	TRBJ1-2	UPN10_TCR_baseline	scTCR-seq	2
	CASRLTGTANSGYTF	TRBV7-8	TRBJ1-2	UPN10_TCR_baseline	scTCR-seq	2
	CASRNTGKRDTEAFF	TRBV6-6	TRBJ1-1	UPN10_TCR_baseline	scTCR-seq	2
	CASRQQGGHTEAFF	TRBV12-4	TRBJ1-1	UPN10_TCR_baseline	scTCR-seq	2
	CASRRAPQPQHF	TRBV28	TRBJ1-5	UPN10_TCR_baseline	scTCR-seq	2
	CASRSSGRAVETQYF	TRBV5-1	TRBJ2-5	UPN10_TCR_baseline	scTCR-seq	2
	CASRTADSTDTQYF	TRBV5-1	TRBJ2-3	UPN10_TCR_baseline	scTCR-seq	2
	CASRTDIADTGELFF	TRBV5-1	TRBJ2-2	UPN10_TCR_baseline	scTCR-seq	2
	CASRVPRRDYGYTF	TRBV19	TRBJ1-2	UPN10_TCR_baseline	scTCR-seq	2
	CASRVTGGEAFF	TRBV6-1	TRBJ1-1	UPN10_TCR_baseline	scTCR-seq	2
	CASSAGGTGRAGKLFF	TRBV7-9	TRBJ1-4	UPN10_TCR_baseline	scTCR-seq	2
	CASSAGQGVRDEQYF	TRBV11-2	TRBJ2-7	UPN10_TCR_baseline	scTCR-seq	2
	CASSAQQAAEAFF	TRBV7-9	TRBJ1-1	UPN10_TCR_baseline	scTCR-seq	2
	CASSDLSSYNEQFF	TRBV28	TRBJ2-1	UPN10_TCR_baseline	scTCR-seq	2
	CASSDSTGSSSYEQYF	TRBV10-2	TRBJ2-7	UPN10_TCR_baseline	scTCR-seq	2
	CASSDTGASGSWDEQFF	TRBV6-1	TRBJ2-1	UPN10_TCR_baseline	scTCR-seq	2
	CASSEAHGASSYNEQFF	TRBV6-1	TRBJ2-1	UPN10_TCR_baseline	scTCR-seq	2
	CASSEGGTGNQPQHF	TRBV2	TRBJ1-5	UPN10_TCR_baseline	scTCR-seq	2
	CASSESGGNQPQHF	TRBV6-1	TRBJ1-5	UPN10_TCR_baseline	scTCR-seq	2
	CASSESGTSGRAGEQFF	TRBV10-1	TRBJ2-1	UPN10_TCR_baseline	scTCR-seq	2
	CASSESRGLWLGNEQFF	TRBV6-1	TRBJ2-1	UPN10_TCR_baseline	scTCR-seq	2
	CASSEVGQDPARNTGELFF	TRBV6-1	TRBJ2-2	UPN10_TCR_baseline	scTCR-seq	2
	CASSEWAGPGYGYTF	TRBV25-1	TRBJ1-2	UPN10_TCR_baseline	scTCR-seq	2
	CASSEWKNLGNEQFF	TRBV2	TRBJ2-1	UPN10_TCR_baseline	scTCR-seq	2
	CASSFALRGVGEQYF	TRBV11-2	TRBJ2-7	UPN10_TCR_baseline	scTCR-seq	2
	CASSFDLLAVTPGANVLTF	TRBV28	TRBJ2-6	UPN10_TCR_baseline	scTCR-seq	2
	CASSFEPGAKLNEQFF	TRBV7-3	TRBJ2-1	UPN10_TCR_baseline	scTCR-seq	2
	CASSFGDRAGSTEAFF	TRBV5-8	TRBJ1-1	UPN10_TCR_baseline	scTCR-seq	2
	CASSFGENTEAFF	TRBV28	TRBJ1-1	UPN10_TCR_baseline	scTCR-seq	2
	CASSFGGPELYEQYF	TRBV28	TRBJ2-7	UPN10_TCR_baseline	scTCR-seq	2
	CASSFGGVETQYF	TRBV5-1	TRBJ2-5	UPN10_TCR_baseline	scTCR-seq	2
	CASSFGRGNEQFF	TRBV7-3	TRBJ2-1	UPN10_TCR_baseline	scTCR-seq	2
	CASSFKEGDYGYTF	TRBV27	TRBJ1-2	UPN10_TCR_baseline	scTCR-seq	2
	CASSFNKNEKLFF	TRBV11-1	TRBJ1-4	UPN10_TCR_baseline	scTCR-seq	2
	CASSFPEPSYEQYF	TRBV11-2	TRBJ2-7	UPN10_TCR_baseline	scTCR-seq	2
	CASSFRDEQYF	TRBV5-1	TRBJ2-7	UPN10_TCR_baseline	scTCR-seq	2
	CASSFRQGLKYEQYF	TRBV27	TRBJ2-7	UPN10_TCR_baseline	scTCR-seq	2
	CASSFRSSGQPQHF	TRBV27	TRBJ1-5	UPN10_TCR_baseline	scTCR-seq	2
	CASSFRTGGGVSGYTF	TRBV27	TRBJ1-2	UPN10_TCR_baseline	scTCR-seq	2
	CASSFVARRAFF	TRBV28	TRBJ1-1	UPN10_TCR_baseline	scTCR-seq	2
	CASSGDGLSYNEQFF	TRBV19	TRBJ2-1	UPN10_TCR_baseline	scTCR-seq	2
	CASSGDRGRTPGYNEQFF	TRBV19	TRBJ2-1	UPN10_TCR_baseline	scTCR-seq	2
	CASSGGQGSNEQYF	TRBV10-1	TRBJ2-7	UPN10_TCR_baseline	scTCR-seq	2
	CASSGGSYNEQFF	TRBV9	TRBJ2-1	UPN10_TCR_baseline	scTCR-seq	2
	CASSGLLNNEQFF	TRBV2	TRBJ2-1	UPN10_TCR_baseline	scTCR-seq	2
	CASSGSATTPYNEQFF	TRBV10-1	TRBJ2-1	UPN10_TCR_baseline	scTCR-seq	2
	CASSGSSGTDTQYF	TRBV6-4	TRBJ2-3	UPN10_TCR_baseline	scTCR-seq	2
	CASSHETRGVQETQYF	TRBV28	TRBJ2-5	UPN10_TCR_baseline	scTCR-seq	2
	CASSHLSGNTIYF	TRBV3-1	TRBJ1-3	UPN10_TCR_baseline	scTCR-seq	2
	CASSIAGRYQETQYF	TRBV19	TRBJ2-5	UPN10_TCR_baseline	scTCR-seq	2
	CASSIDLWRGNTDTQYF	TRBV19	TRBJ2-3	UPN10_TCR_baseline	scTCR-seq	2
	CASSIIAGADTQYF	TRBV9	TRBJ2-3	UPN10_TCR_baseline	scTCR-seq	2
	CASSIIGQSNTEAFF	TRBV19	TRBJ1-1	UPN10_TCR_baseline	scTCR-seq	2
	CASSINWNTEAFF	TRBV19	TRBJ1-1	UPN10_TCR_baseline	scTCR-seq	2
	CASSISVYGYTF	TRBV19	TRBJ1-2	UPN10_TCR_baseline	scTCR-seq	2
	CASSITRGLRNTEAFF	TRBV19	TRBJ1-1	UPN10_TCR_baseline	scTCR-seq	2
	CASSKGQVWDEQYF	TRBV5-1	TRBJ2-7	UPN10_TCR_baseline	scTCR-seq	2
	CASSKGQVYNEQFF	TRBV19	TRBJ2-1	UPN10_TCR_baseline	scTCR-seq	2
	CASSKNGPNTEAFF	TRBV2	TRBJ1-1	UPN10_TCR_baseline	scTCR-seq	2
	CASSKRTASSEKLFF	TRBV5-6	TRBJ1-4	UPN10_TCR_baseline	scTCR-seq	2
	CASSLAADRSYGYTF	TRBV11-2	TRBJ1-2	UPN10_TCR_baseline	scTCR-seq	2
	CASSLAGAADTQYF	TRBV12-4	TRBJ2-3	UPN10_TCR_baseline	scTCR-seq	2
	CASSLAGLAGIGNNEQFF	TRBV12-4	TRBJ2-1	UPN10_TCR_baseline	scTCR-seq	2
	CASSLAGNTNEQFF	TRBV5-1	TRBJ2-1	UPN10_TCR_baseline	scTCR-seq	2
	CASSLAGYNEQFF	TRBV5-1	TRBJ2-1	UPN10_TCR_baseline	scTCR-seq	2
	CASSLALAGTDTQYF	TRBV7-8	TRBJ2-3	UPN10_TCR_baseline	scTCR-seq	2
	CASSLALDRQKNNEQFF	TRBV5-1	TRBJ2-1	UPN10_TCR_baseline	scTCR-seq	2
	CASSLASGSSSGNTIYF	TRBV5-1	TRBJ1-3	UPN10_TCR_baseline	scTCR-seq	2
	CASSLAVVRGEGQYF	TRBV5-1	TRBJ2-3	UPN10_TCR_baseline	scTCR-seq	2
	CASSLDDLPGREAFF	TRBV5-1	TRBJ1-1	UPN10_TCR_baseline	scTCR-seq	2
	CASSLDPLRGGGSYEQYF	TRBV7-9	TRBJ2-7	UPN10_TCR_baseline	scTCR-seq	2
	CASSLDRGENTGELFF	TRBV7-9	TRBJ2-2	UPN10_TCR_baseline	scTCR-seq	2
	CASSLDYLGGRRKTYEQYF	TRBV7-9	TRBJ2-7	UPN10_TCR_baseline	scTCR-seq	2
	CASSLEKGGYGYTF	TRBV7-9	TRBJ1-2	UPN10_TCR_baseline	scTCR-seq	2
	CASSLFTPGINEQFF	TRBV7-3	TRBJ2-1	UPN10_TCR_baseline	scTCR-seq	2
	CASSLFVGGRFYNEQFF	TRBV7-9	TRBJ2-1	UPN10_TCR_baseline	scTCR-seq	2
	CASSLGALNQPQHF	TRBV7-9	TRBJ1-5	UPN10_TCR_baseline	scTCR-seq	2
	CASSLGGWGLFF	TRBV7-9	TRBJ1-4	UPN10_TCR_baseline	scTCR-seq	2
	CASSLGLAGGFAQYF	TRBV28	TRBJ2-3	UPN10_TCR_baseline	scTCR-seq	2
	CASSLGQGAGYNEQFF	TRBV7-9	TRBJ2-1	UPN10_TCR_baseline	scTCR-seq	2
	CASSLGQGPNQPQHF	TRBV27	TRBJ1-5	UPN10_TCR_baseline	scTCR-seq	2
	CASSLGVAKNIQYF	TRBV5-4	TRBJ2-4	UPN10_TCR_baseline	scTCR-seq	2
	CASSLIGTEAFF	TRBV13	TRBJ1-1	UPN10_TCR_baseline	scTCR-seq	2
	CASSLIREGASEQFF	TRBV4-1	TRBJ2-1	UPN10_TCR_baseline	scTCR-seq	2
	CASSLMGAGESPYEQYF	TRBV5-1	TRBJ2-7	UPN10_TCR_baseline	scTCR-seq	2
	CASSLMVGASVFSYEQYF	TRBV5-6	TRBJ2-7	UPN10_TCR_baseline	scTCR-seq	2
	CASSLNSGPSYEQYF	TRBV11-2	TRBJ2-7	UPN10_TCR_baseline	scTCR-seq	2
	CASSLPGGVETQYF	TRBV7-9	TRBJ2-5	UPN10_TCR_baseline	scTCR-seq	2
	CASSLPQGASEAFF	TRBV11-2	TRBJ1-1	UPN10_TCR_baseline	scTCR-seq	2
	CASSLPRDYGYTF	TRBV7-9	TRBJ1-2	UPN10_TCR_baseline	scTCR-seq	2
	CASSLPVGGNEQFF	TRBV5-1	TRBJ2-1	UPN10_TCR_baseline	scTCR-seq	2
	CASSLQGDREAAFF	TRBV5-1	TRBJ1-1	UPN10_TCR_baseline	scTCR-seq	2
	CASSLQGIESEQYF	TRBV19	TRBJ2-7	UPN10_TCR_baseline	scTCR-seq	2
	CASSLRGHSYNEQFF	TRBV6-2	TRBJ2-1	UPN10_TCR_baseline	scTCR-seq	2
	CASSLRGSSYEQYF	TRBV12-4	TRBJ2-7	UPN10_TCR_baseline	scTCR-seq	2
	CASSLRSSTEAFF	TRBV27	TRBJ1-1	UPN10_TCR_baseline	scTCR-seq	2
	CASSLSAGANTGELFF	TRBV7-3	TRBJ2-2	UPN10_TCR_baseline	scTCR-seq	2
	CASSLSGKWRTGELFF	TRBV27	TRBJ2-2	UPN10_TCR_baseline	scTCR-seq	2
	CASSLSKGITGELFF	TRBV7-9	TRBJ2-2	UPN10_TCR_baseline	scTCR-seq	2
	CASSLTSAVAGSGELFF	TRBV7-2	TRBJ2-2	UPN10_TCR_baseline	scTCR-seq	2
	CASSLTSGGYNEQFF	TRBV5-1	TRBJ2-1	UPN10_TCR_baseline	scTCR-seq	2
	CASSLVFKVGLKKNNEQFF	TRBV5-1	TRBJ2-1	UPN10_TCR_baseline	scTCR-seq	2
	CASSLVGIINTGELFF	TRBV7-9	TRBJ2-2	UPN10_TCR_baseline	scTCR-seq	2
	CASSLWGPGGRETQYF	TRBV27	TRBJ2-5	UPN10_TCR_baseline	scTCR-seq	2
	CASSLWGQYTEAFF	TRBV28	TRBJ1-1	UPN10_TCR_baseline	scTCR-seq	2
	CASSLYTEAFF	TRBV7-2	TRBJ1-1	UPN10_TCR_baseline	scTCR-seq	2
	CASSMDGGVGRTQYF	TRBV19	TRBJ2-5	UPN10_TCR_baseline	scTCR-seq	2
	CASSNGRGLNGELFF	TRBV3-1	TRBJ2-2	UPN10_TCR_baseline	scTCR-seq	2
	CASSNRLGPLTYEQYF	TRBV28	TRBJ2-7	UPN10_TCR_baseline	scTCR-seq	2
	CASSPARLATDTQYF	TRBV5-1	TRBJ2-3	UPN10_TCR_baseline	scTCR-seq	2
	CASSPDLGGETQYF	TRBV7-9	TRBJ2-5	UPN10_TCR_baseline	scTCR-seq	2
	CASSPDRGHGYTF	TRBV5-5	TRBJ1-2	UPN10_TCR_baseline	scTCR-seq	2
	CASSPGAGYAGELFF	TRBV5-8	TRBJ2-2	UPN10_TCR_baseline	scTCR-seq	2
	CASSPGGSYNEQFF	TRBV18	TRBJ2-1	UPN10_TCR_baseline	scTCR-seq	2
	CASSPGHFYNEQFF	TRBV5-1	TRBJ2-1	UPN10_TCR_baseline	scTCR-seq	2
	CASSPGLAGVSAGELFF	TRBV5-3	TRBJ2-2	UPN10_TCR_baseline	scTCR-seq	2
	CASSPGPGQANTGELFF	TRBV11-3	TRBJ2-2	UPN10_TCR_baseline	scTCR-seq	2
	CASSPGQTYEQYF	TRBV11-2	TRBJ2-7	UPN10_TCR_baseline	scTCR-seq	2
	CASSPKNTGELFF	TRBV5-4	TRBJ2-2	UPN10_TCR_baseline	scTCR-seq	2
	CASSPLLTGQGFSGYTF	TRBV18	TRBJ1-2	UPN10_TCR_baseline	scTCR-seq	2
	CASSPLPLAAKGTDTQYF	TRBV9	TRBJ2-3	UPN10_TCR_baseline	scTCR-seq	2
	CASSPPSSGTPAFF	TRBV18	TRBJ1-1	UPN10_TCR_baseline	scTCR-seq	2
	CASSPPYNEQFF	TRBV18	TRBJ2-1	UPN10_TCR_baseline	scTCR-seq	2
	CASSPQGAQQPQHF	TRBV12-3	TRBJ1-5	UPN10_TCR_baseline	scTCR-seq	2
	CASSPQSRYYEQYF	TRBV13	TRBJ2-7	UPN10_TCR_baseline	scTCR-seq	2
	CASSPRAGVGNTGELFF	TRBV12-4	TRBJ2-2	UPN10_TCR_baseline	scTCR-seq	2
	CASSPRLAGDEQFF	TRBV27	TRBJ2-1	UPN10_TCR_baseline	scTCR-seq	2
	CASSPRPLRGYTF	TRBV28	TRBJ1-2	UPN10_TCR_baseline	scTCR-seq	2
	CASSPRPNTEAFF	TRBV12-4	TRBJ1-1	UPN10_TCR_baseline	scTCR-seq	2
	CASSPSGRDTGELFF	TRBV5-4	TRBJ2-2	UPN10_TCR_baseline	scTCR-seq	2
	CASSPSLRGSYEQYF	TRBV3-1	TRBJ2-7	UPN10_TCR_baseline	scTCR-seq	2
	CASSPSPGPNYGYTF	TRBV7-9	TRBJ1-2	UPN10_TCR_baseline	scTCR-seq	2
	CASSPSRGSTDTQYF	TRBV7-3	TRBJ2-3	UPN10_TCR_baseline	scTCR-seq	2
	CASSPTGFLSYEQYF	TRBV7-9	TRBJ2-7	UPN10_TCR_baseline	scTCR-seq	2
	CASSPTLGGSTYEQYF	TRBV18	TRBJ2-7	UPN10_TCR_baseline	scTCR-seq	2
	CASSPTSGSYEQYF	TRBV7-9	TRBJ2-7	UPN10_TCR_baseline	scTCR-seq	2
	CASSPVRAPNTEAFF	TRBV18	TRBJ1-1	UPN10_TCR_baseline	scTCR-seq	2
	CASSQANRDYGYTF	TRBV4-2	TRBJ1-2	UPN10_TCR_baseline	scTCR-seq	2
	CASSQDRGYTEAFF	TRBV2	TRBJ1-1	UPN10_TCR_baseline	scTCR-seq	2
	CASSQDTGGGRRYEQYF	TRBV3-1	TRBJ2-7	UPN10_TCR_baseline	scTCR-seq	2
	CASSQEKVTEAFF	TRBV4-1	TRBJ1-1	UPN10_TCR_baseline	scTCR-seq	2
	CASSQEMMTGTYEQYF	TRBV4-1	TRBJ2-7	UPN10_TCR_baseline	scTCR-seq	2
	CASSQGAGSGLYNEQFF	TRBV4-2	TRBJ2-1	UPN10_TCR_baseline	scTCR-seq	2
	CASSQGASSDTQYF	TRBV7-3	TRBJ2-3	UPN10_TCR_baseline	scTCR-seq	2
	CASSQGGQGRNSPLHF	TRBV4-2	TRBJ1-6	UPN10_TCR_baseline	scTCR-seq	2
	CASSQGPGRVDIQYF	TRBV4-1	TRBJ2-4	UPN10_TCR_baseline	scTCR-seq	2
	CASSQGRRSNEQFF	TRBV28	TRBJ2-1	UPN10_TCR_baseline	scTCR-seq	2
	CASSQGSGVGTYTF	TRBV4-2	TRBJ1-2	UPN10_TCR_baseline	scTCR-seq	2
	CASSQGYSNQPQHF	TRBV18	TRBJ1-5	UPN10_TCR_baseline	scTCR-seq	2
	CASSQIPGQVLGAFF	TRBV4-1	TRBJ1-1	UPN10_TCR_baseline	scTCR-seq	2
	CASSQKEHQPQHF	TRBV27	TRBJ1-5	UPN10_TCR_baseline	scTCR-seq	2
	CASSQTVGGTGTEAFF	TRBV5-1	TRBJ1-1	UPN10_TCR_baseline	scTCR-seq	2
	CASSQVAPDNIQYF	TRBV4-1	TRBJ2-4	UPN10_TCR_baseline	scTCR-seq	2
	CASSQVGGGLPYNEQFF	TRBV3-1	TRBJ2-1	UPN10_TCR_baseline	scTCR-seq	2
	CASSQVGRASGRTDTQYF	TRBV4-1	TRBJ2-3	UPN10_TCR_baseline	scTCR-seq	2
	CASSQVLSYNEQFF	TRBV11-2	TRBJ2-1	UPN10_TCR_baseline	scTCR-seq	2
	CASSQVRGGAYGYTF	TRBV14	TRBJ1-2	UPN10_TCR_baseline	scTCR-seq	2
	CASSQVTQTSGRTGELFF	TRBV3-1	TRBJ2-2	UPN10_TCR_baseline	scTCR-seq	2
	CASSRDNWAPNTEAFF	TRBV5-5	TRBJ1-1	UPN10_TCR_baseline	scTCR-seq	2
	CASSRFGESKNEQYF	TRBV5-1	TRBJ2-7	UPN10_TCR_baseline	scTCR-seq	2
	CASSRGGGNEQYF	TRBV28	TRBJ2-7	UPN10_TCR_baseline	scTCR-seq	2
	CASSRGLSVHEQYF	TRBV7-9	TRBJ2-7	UPN10_TCR_baseline	scTCR-seq	2
	CASSRGQGNSFPEAFF	TRBV5-1	TRBJ1-1	UPN10_TCR_baseline	scTCR-seq	2
	CASSRGQNTEAFF	TRBV18	TRBJ1-1	UPN10_TCR_baseline	scTCR-seq	2
	CASSRGQSYEQYF	TRBV11-2	TRBJ2-7	UPN10_TCR_baseline	scTCR-seq	2
	CASSRRGGRLGAFF	TRBV28	TRBJ1-1	UPN10_TCR_baseline	scTCR-seq	2
	CASSRSGQKQPQHF	TRBV12-4	TRBJ1-5	UPN10_TCR_baseline	scTCR-seq	2
	CASSRTGVGEQFF	TRBV7-9	TRBJ2-1	UPN10_TCR_baseline	scTCR-seq	2
	CASSSDRNTEAFF	TRBV28	TRBJ1-1	UPN10_TCR_baseline	scTCR-seq	2
	CASSSEVGLTYEQYF	TRBV7-3	TRBJ2-7	UPN10_TCR_baseline	scTCR-seq	2
	CASSSFYRQSTDTQYF	TRBV6-2	TRBJ2-3	UPN10_TCR_baseline	scTCR-seq	2
	CASSSGIKYEQYF	TRBV5-8	TRBJ2-7	UPN10_TCR_baseline	scTCR-seq	2
	CASSSGTHGNEQFF	TRBV5-1	TRBJ2-1	UPN10_TCR_baseline	scTCR-seq	2
	CASSSHPPRGSYNEQFF	TRBV5-8	TRBJ2-1	UPN10_TCR_baseline	scTCR-seq	2
	CASSSLGQLNTEAFF	TRBV5-6	TRBJ1-1	UPN10_TCR_baseline	scTCR-seq	2
	CASSSLSSVNYGYTF	TRBV7-8	TRBJ1-2	UPN10_TCR_baseline	scTCR-seq	2
	CASSSPGGGNEQFF	TRBV25-1	TRBJ2-1	UPN10_TCR_baseline	scTCR-seq	2
	CASSSPQGRNTEAFF	TRBV7-9	TRBJ1-1	UPN10_TCR_baseline	scTCR-seq	2
	CASSSQGRVDEQYF	TRBV5-1	TRBJ2-7	UPN10_TCR_baseline	scTCR-seq	2
	CASSSQGTLGANYGYTF	TRBV7-9	TRBJ1-2	UPN10_TCR_baseline	scTCR-seq	2
	CASSSRAGTSGRAVYEQFF	TRBV7-9	TRBJ2-1	UPN10_TCR_baseline	scTCR-seq	2
	CASSSRTGEKKNTIYF	TRBV5-4	TRBJ1-3	UPN10_TCR_baseline	scTCR-seq	2
	CASSSSGVSDTQYF	TRBV11-1	TRBJ2-3	UPN10_TCR_baseline	scTCR-seq	2
	CASSSTFRTSGRAIRYF	TRBV11-2	TRBJ2-3	UPN10_TCR_baseline	scTCR-seq	2
	CASSSTLNTEAFF	TRBV18	TRBJ1-1	UPN10_TCR_baseline	scTCR-seq	2
	CASSSTTSGRLNEQFF	TRBV12-4	TRBJ2-1	UPN10_TCR_baseline	scTCR-seq	2
	CASSTGTGELFF	TRBV12-4	TRBJ2-2	UPN10_TCR_baseline	scTCR-seq	2
	CASSTYRVTLGTEAFF	TRBV12-3	TRBJ1-1	UPN10_TCR_baseline	scTCR-seq	2
	CASSVGPGLNTEAFF	TRBV9	TRBJ1-1	UPN10_TCR_baseline	scTCR-seq	2
	CASSVLAGGTNTQYF	TRBV6-1	TRBJ2-3	UPN10_TCR_baseline	scTCR-seq	2
	CASSVRGSYNEQFF	TRBV9	TRBJ2-1	UPN10_TCR_baseline	scTCR-seq	2
	CASSWSTNTGELFF	TRBV6-6	TRBJ2-2	UPN10_TCR_baseline	scTCR-seq	2
	CASSWTFLNNEQFF	TRBV6-6	TRBJ2-1	UPN10_TCR_baseline	scTCR-seq	2
	CASSWTGDTGELFF	TRBV6-5	TRBJ2-2	UPN10_TCR_baseline	scTCR-seq	2
	CASSYAVSYEQYF	TRBV6-5	TRBJ2-7	UPN10_TCR_baseline	scTCR-seq	2
	CASSYGGSNTDTQYF	TRBV6-5	TRBJ2-3	UPN10_TCR_baseline	scTCR-seq	2
	CASSYPLQGEPTEAFF	TRBV2	TRBJ1-1	UPN10_TCR_baseline	scTCR-seq	2
	CASSYRDRVPGELFF	TRBV5-6	TRBJ2-2	UPN10_TCR_baseline	scTCR-seq	2
	CASSYRSSRGDQPQHF	TRBV6-2	TRBJ1-5	UPN10_TCR_baseline	scTCR-seq	2
	CASSYSGDRFSGNTIYF	TRBV6-6	TRBJ1-3	UPN10_TCR_baseline	scTCR-seq	2
	CASSYSGGASGNTIYF	TRBV6-5	TRBJ1-3	UPN10_TCR_baseline	scTCR-seq	2
	CASSYSKYQPQHF	TRBV6-5	TRBJ1-5	UPN10_TCR_baseline	scTCR-seq	2
	CASTGQGYNSPLHF	TRBV10-2	TRBJ1-6	UPN10_TCR_baseline	scTCR-seq	2
	CASTLEPGPNYGYTF	TRBV5-8	TRBJ1-2	UPN10_TCR_baseline	scTCR-seq	2
	CASTPGAGGYEQYF	TRBV3-1	TRBJ2-7	UPN10_TCR_baseline	scTCR-seq	2
	CASTPRAFSGYGYTF	TRBV4-1	TRBJ1-2	UPN10_TCR_baseline	scTCR-seq	2
	CASTSPGSYGYTF	TRBV7-8	TRBJ1-2	UPN10_TCR_baseline	scTCR-seq	2
	CASVSSGAYNEQFF	TRBV19	TRBJ2-1	UPN10_TCR_baseline	scTCR-seq	2
	CATGTSGLYNEQFF	TRBV19	TRBJ2-1	UPN10_TCR_baseline	scTCR-seq	2
	CATLGGRAGYTF	TRBV2	TRBJ1-2	UPN10_TCR_baseline	scTCR-seq	2
	CATRSSGNSNTGELFF	TRBV10-2	TRBJ2-2	UPN10_TCR_baseline	scTCR-seq	2
	CATSDGTSGRRKTQYF	TRBV24-1	TRBJ2-5	UPN10_TCR_baseline	scTCR-seq	2
	CATSEGPQSSYEQYF	TRBV24-1	TRBJ2-7	UPN10_TCR_baseline	scTCR-seq	2
	CATSEHETDTGELFF	TRBV24-1	TRBJ2-2	UPN10_TCR_baseline	scTCR-seq	2
	CATSETGTGGSEQYF	TRBV24-1	TRBJ2-7	UPN10_TCR_baseline	scTCR-seq	2
	CATSPIGLTSYNEQFF	TRBV24-1	TRBJ2-1	UPN10_TCR_baseline	scTCR-seq	2
	CATSRDRRDYGYTF	TRBV15	TRBJ1-2	UPN10_TCR_baseline	scTCR-seq	2
	CATSRRQNTGELFF	TRBV12-4	TRBJ2-2	UPN10_TCR_baseline	scTCR-seq	2
	CATSRSGQVNEQYF	TRBV15	TRBJ2-7	UPN10_TCR_baseline	scTCR-seq	2
	CATSSLQRGDYGYTF	TRBV15	TRBJ1-2	UPN10_TCR_baseline	scTCR-seq	2
	CAWSARAQGDQPQHF	TRBV30	TRBJ1-5	UPN10_TCR_baseline	scTCR-seq	2
	CAWSATATGNYGYTF	TRBV30	TRBJ1-2	UPN10_TCR_baseline	scTCR-seq	2
	CAWSGDQGVYGYTF	TRBV30	TRBJ1-2	UPN10_TCR_baseline	scTCR-seq	2
	CAWSRATEAFF	TRBV30	TRBJ1-1	UPN10_TCR_baseline	scTCR-seq	2
	CAWSRRSGAGGAGEQYF	TRBV30	TRBJ2-7	UPN10_TCR_baseline	scTCR-seq	2
	CAWSRSGFHTEAFF	TRBV30	TRBJ1-1	UPN10_TCR_baseline	scTCR-seq	2
	CAWSSMSNYGYTF	TRBV30	TRBJ1-2	UPN10_TCR_baseline	scTCR-seq	2
	CAWSVRGNYGYTF	TRBV30	TRBJ1-2	UPN10_TCR_baseline	scTCR-seq	2
	CAWSVTGYNSPLHF	TRBV30	TRBJ1-6	UPN10_TCR_baseline	scTCR-seq	2
	CSAALAGGGGGQFF	TRBV20-1	TRBJ2-1	UPN10_TCR_baseline	scTCR-seq	2
	CSADGQPTQFF	TRBV20-1	TRBJ2-1	UPN10_TCR_baseline	scTCR-seq	2
	CSAGGEKLFF	TRBV20-1	TRBJ1-4	UPN10_TCR_baseline	scTCR-seq	2
	CSAGPGSRGETQYF	TRBV20-1	TRBJ2-5	UPN10_TCR_baseline	scTCR-seq	2
	CSAKLGTSGKETQYF	TRBV20-1	TRBJ2-5	UPN10_TCR_baseline	scTCR-seq	2
	CSAKRGSPGSSYNSPLHF	TRBV20-1	TRBJ1-6	UPN10_TCR_baseline	scTCR-seq	2
	CSALPLLQYNYGYTF	TRBV20-1	TRBJ1-2	UPN10_TCR_baseline	scTCR-seq	2
	CSALRGSGLTNEQFF	TRBV20-1	TRBJ2-1	UPN10_TCR_baseline	scTCR-seq	2
	CSANLGDYGYTF	TRBV20-1	TRBJ1-2	UPN10_TCR_baseline	scTCR-seq	2
	CSANREGLLNEQFF	TRBV20-1	TRBJ2-1	UPN10_TCR_baseline	scTCR-seq	2
	CSANRGGSNEQFF	TRBV20-1	TRBJ2-1	UPN10_TCR_baseline	scTCR-seq	2
	CSAPGLETGSYNEQFF	TRBV20-1	TRBJ2-1	UPN10_TCR_baseline	scTCR-seq	2
	CSAPHGTERGTEAFF	TRBV20-1	TRBJ1-1	UPN10_TCR_baseline	scTCR-seq	2
	CSARAEETQYF	TRBV20-1	TRBJ2-5	UPN10_TCR_baseline	scTCR-seq	2
	CSARAIGTSVEYF	TRBV20-1	TRBJ2-3	UPN10_TCR_baseline	scTCR-seq	2
	CSARDATGQGFYEQYF	TRBV20-1	TRBJ2-7	UPN10_TCR_baseline	scTCR-seq	2
	CSARDNSGRSGNEQFF	TRBV20-1	TRBJ2-1	UPN10_TCR_baseline	scTCR-seq	2
	CSARDPLRGGRAWNEQFF	TRBV20-1	TRBJ2-1	UPN10_TCR_baseline	scTCR-seq	2
	CSARDPRGLNSPLHF	TRBV20-1	TRBJ1-6	UPN10_TCR_baseline	scTCR-seq	2
	CSARDQAGLATNEQFF	TRBV20-1	TRBJ2-1	UPN10_TCR_baseline	scTCR-seq	2
	CSAREPNSYEQYF	TRBV20-1	TRBJ2-7	UPN10_TCR_baseline	scTCR-seq	2
	CSARESHSNNSPLHF	TRBV20-1	TRBJ1-6	UPN10_TCR_baseline	scTCR-seq	2
	CSARGAGETQYF	TRBV20-1	TRBJ2-5	UPN10_TCR_baseline	scTCR-seq	2
	CSARGGAYNEQFF	TRBV20-1	TRBJ2-1	UPN10_TCR_baseline	scTCR-seq	2
	CSARGGDSRSGANVLTF	TRBV20-1	TRBJ2-6	UPN10_TCR_baseline	scTCR-seq	2
	CSARGGGPGTDTQYF	TRBV20-1	TRBJ2-3	UPN10_TCR_baseline	scTCR-seq	2
	CSARGRVAQPQHF	TRBV20-1	TRBJ1-5	UPN10_TCR_baseline	scTCR-seq	2
	CSARPIAGPSTDTQYF	TRBV20-1	TRBJ2-3	UPN10_TCR_baseline	scTCR-seq	2
	CSARPQGTGNTIYF	TRBV20-1	TRBJ1-3	UPN10_TCR_baseline	scTCR-seq	2
	CSARRRDRPNQPQHF	TRBV20-1	TRBJ1-5	UPN10_TCR_baseline	scTCR-seq	2
	CSARRRLGLAGGPSYNEQFF	TRBV20-1	TRBJ2-1	UPN10_TCR_baseline	scTCR-seq	2
	CSARSPQGTSYEQYF	TRBV20-1	TRBJ2-7	UPN10_TCR_baseline	scTCR-seq	2
	CSARSSGMDQPQHF	TRBV20-1	TRBJ1-5	UPN10_TCR_baseline	scTCR-seq	2
	CSARVGTSGAEQYF	TRBV20-1	TRBJ2-7	UPN10_TCR_baseline	scTCR-seq	2
	CSARVPRVPPTEAFF	TRBV20-1	TRBJ1-1	UPN10_TCR_baseline	scTCR-seq	2
	CSARVTGGRTEAFF	TRBV20-1	TRBJ1-1	UPN10_TCR_baseline	scTCR-seq	2
	CSASARGGRDEQYF	TRBV20-1	TRBJ2-7	UPN10_TCR_baseline	scTCR-seq	2
	CSASDIGTSREQFF	TRBV20-1	TRBJ2-1	UPN10_TCR_baseline	scTCR-seq	2
	CSASGGNQPQHF	TRBV20-1	TRBJ1-5	UPN10_TCR_baseline	scTCR-seq	2
	CSASGRAYTDTQYF	TRBV20-1	TRBJ2-3	UPN10_TCR_baseline	scTCR-seq	2
	CSASKGGAGELFF	TRBV20-1	TRBJ2-2	UPN10_TCR_baseline	scTCR-seq	2
	CSASPDTGELFF	TRBV20-1	TRBJ2-2	UPN10_TCR_baseline	scTCR-seq	2
	CSASPSGRTVGTQYF	TRBV20-1	TRBJ2-5	UPN10_TCR_baseline	scTCR-seq	2
	CSASRTVNQPQHF	TRBV20-1	TRBJ1-5	UPN10_TCR_baseline	scTCR-seq	2
	CSASSEEGDTEAFF	TRBV20-1	TRBJ1-1	UPN10_TCR_baseline	scTCR-seq	2
	CSASTDRHTEAFF	TRBV20-1	TRBJ1-1	UPN10_TCR_baseline	scTCR-seq	2
	CSATPGLAVDLRDTQYF	TRBV20-1	TRBJ2-3	UPN10_TCR_baseline	scTCR-seq	2
	CSATREFYEQYF	TRBV20-1	TRBJ2-7	UPN10_TCR_baseline	scTCR-seq	2
	CSAWTSGRGTDTQYF	TRBV20-1	TRBJ2-3	UPN10_TCR_baseline	scTCR-seq	2
	CSLSRGLANTDTQYF	TRBV29-1	TRBJ2-3	UPN10_TCR_baseline	scTCR-seq	2
	CSPGGEGTISSGNEQFF	TRBV20-1	TRBJ2-1	UPN10_TCR_baseline	scTCR-seq	2
	CSSFNYGYTF	TRBV20-1	TRBJ1-2	UPN10_TCR_baseline	scTCR-seq	2
	CSVAENTDTQYF	TRBV20-1	TRBJ2-3	UPN10_TCR_baseline	scTCR-seq	2
	CSVEGGRDSGNTIYF	TRBV29-1	TRBJ1-3	UPN10_TCR_baseline	scTCR-seq	2
	CSVLEQAYYYTF	TRBV29-1	TRBJ1-2	UPN10_TCR_baseline	scTCR-seq	2
	CSVPTGGGGYTF	TRBV20-1	TRBJ1-2	UPN10_TCR_baseline	scTCR-seq	2
	CASSLSSGPSYEQYF	TRBV27	TRBJ2-7	UPN11_TCR_baseline	scTCR-seq	655
	CASRATGVRQETQYF	TRBV2	TRBJ2-5	UPN11_TCR_baseline	scTCR-seq	169
	CASSLDPSGNWELFF	TRBV7-6	TRBJ2-2	UPN11_TCR_baseline	scTCR-seq	59
	CASSYSGEAFF	TRBV6-5	TRBJ1-1	UPN11_TCR_baseline	scTCR-seq	47
	CAADSNFNTF	TRBV6-1	TRBJ1-2	UPN11_TCR_baseline	scTCR-seq	35
	CASSLNRVEQYF	TRBV27	TRBJ2-7	UPN11_TCR_baseline	scTCR-seq	32
	CASSTWTSGSGEQFF	TRBV11-2	TRBJ2-1	UPN11_TCR_baseline	scTCR-seq	26
	CASSLQPSGGASEQYF	TRBV11-2	TRBJ2-7	UPN11_TCR_baseline	scTCR-seq	25
	CASSSWGPNYGYTF	TRBV12-4	TRBJ1-2	UPN11_TCR_baseline	scTCR-seq	22
	CSARGDSSYEQYF	TRBV20-1	TRBJ2-7	UPN11_TCR_baseline	scTCR-seq	22
	CASSQDGRLAGAEVQYF	TRBV14	TRBJ2-7	UPN11_TCR_baseline	scTCR-seq	21
	CATSREVDSTDTQYF	TRBV15	TRBJ2-3	UPN11_TCR_baseline	scTCR-seq	21
	CAWSVSGKDTGELFF	TRBV30	TRBJ2-2	UPN11_TCR_baseline	scTCR-seq	21
	CASSSGQVQETQYF	TRBV11-2	TRBJ2-5	UPN11_TCR_baseline	scTCR-seq	16
	CSARRGTGELFF	TRBV20-1	TRBJ2-2	UPN11_TCR_baseline	scTCR-seq	16
	CASSQGRGSNEQFF	TRBV14	TRBJ2-1	UPN11_TCR_baseline	scTCR-seq	14
	CSARDILAGDNEQFF	TRBV20-1	TRBJ2-1	UPN11_TCR_baseline	scTCR-seq	14
	CASSYSNRDRQTTDTQYF	TRBV6-6	TRBJ2-3	UPN11_TCR_baseline	scTCR-seq	13
	CASRLSGTSGRETQYF	TRBV12-3	TRBJ2-5	UPN11_TCR_baseline	scTCR-seq	12
	CASSDSSTDTQYF	TRBV6-4	TRBJ2-3	UPN11_TCR_baseline	scTCR-seq	11
	CASSNRETQYF	TRBV12-3	TRBJ2-5	UPN11_TCR_baseline	scTCR-seq	10
	CASSLEVGSWGETQYF	TRBV5-1	TRBJ2-5	UPN11_TCR_baseline	scTCR-seq	9
	CASSRGYGYTF	TRBV25-1	TRBJ1-2	UPN11_TCR_baseline	scTCR-seq	9
	CASSTVDASSLGYTF	TRBV5-4	TRBJ1-2	UPN11_TCR_baseline	scTCR-seq	9
	CAIRETQYF	TRBV10-3	TRBJ2-5	UPN11_TCR_baseline	scTCR-seq	8
	CASRQGSDTQYF	TRBV6-5	TRBJ2-3	UPN11_TCR_baseline	scTCR-seq	8
	CASSFLTSGGYSTQYF	TRBV7-2	TRBJ2-3	UPN11_TCR_baseline	scTCR-seq	8
	CASSFSGTLIREQFF	TRBV7-3	TRBJ2-1	UPN11_TCR_baseline	scTCR-seq	8
	CASSLIAGGETQYF	TRBV19	TRBJ2-5	UPN11_TCR_baseline	scTCR-seq	8
	CASSQEGAGANVLTF	TRBV4-2	TRBJ2-6	UPN11_TCR_baseline	scTCR-seq	8
	CASSWRANEQFF	TRBV6-1	TRBJ2-1	UPN11_TCR_baseline	scTCR-seq	8
	CASSYSGGLNEQFF	TRBV6-2	TRBJ2-1	UPN11_TCR_baseline	scTCR-seq	8
	CASTDAWASGDPINEQFF	TRBV12-4	TRBJ2-1	UPN11_TCR_baseline	scTCR-seq	8
	CASSEWGQLNTEAFF	TRBV6-1	TRBJ1-1	UPN11_TCR_baseline	scTCR-seq	7
	CASSVDVWVRAGGSNQPQHF	TRBV7-8	TRBJ1-5	UPN11_TCR_baseline	scTCR-seq	7
	CASTQDRGRTGELFF	TRBV25-1	TRBJ2-2	UPN11_TCR_baseline	scTCR-seq	7
	CATGQVDDEQYF	TRBV7-9	TRBJ2-7	UPN11_TCR_baseline	scTCR-seq	7
	CSARGTDSYEQYF	TRBV20-1	TRBJ2-7	UPN11_TCR_baseline	scTCR-seq	7
	CSAWTGGYGYTF	TRBV20-1	TRBJ1-2	UPN11_TCR_baseline	scTCR-seq	7
	CASRLHRAIWSPLHF	TRBV12-3	TRBJ1-6	UPN11_TCR_baseline	scTCR-seq	6
	CASSEASQGEQYF	TRBV6-1	TRBJ2-7	UPN11_TCR_baseline	scTCR-seq	6
	CASSEGRGPLHGYTF	TRBV6-1	TRBJ1-2	UPN11_TCR_baseline	scTCR-seq	6
	CASSFSSGANTEAFF	TRBV12-4	TRBJ1-1	UPN11_TCR_baseline	scTCR-seq	6
	CASSLELVTGELFF	TRBV11-2	TRBJ2-2	UPN11_TCR_baseline	scTCR-seq	6
	CASSPTGQGVYGYTF	TRBV11-2	TRBJ1-2	UPN11_TCR_baseline	scTCR-seq	6
	CASSQEFRGQAYNEQFF	TRBV4-1	TRBJ2-1	UPN11_TCR_baseline	scTCR-seq	6
	CASSSSLVLFF	TRBV7-9	TRBJ2-1	UPN11_TCR_baseline	scTCR-seq	6
	CASTPNSRGPPSDEQFF	TRBV19	TRBJ2-1	UPN11_TCR_baseline	scTCR-seq	6
	CSARDLQGEKLFF	TRBV20-1	TRBJ1-4	UPN11_TCR_baseline	scTCR-seq	6
	CASSDSRGGTDTQYF	TRBV6-4	TRBJ2-3	UPN11_TCR_baseline	scTCR-seq	5
	CASSHGQTRLAFF	TRBV4-1	TRBJ1-1	UPN11_TCR_baseline	scTCR-seq	5
	CASSLSQELYYNEQFF	TRBV4-1	TRBJ2-1	UPN11_TCR_baseline	scTCR-seq	5
	CASSPLGRGVTQYF	TRBV28	TRBJ2-3	UPN11_TCR_baseline	scTCR-seq	5
	CASSPRGLLNSPLHF	TRBV4-1	TRBJ1-6	UPN11_TCR_baseline	scTCR-seq	5
	CASSQDPGGANVLTF	TRBV4-2	TRBJ2-6	UPN11_TCR_baseline	scTCR-seq	5
	CASSQQALRNEQFF	TRBV4-1	TRBJ2-1	UPN11_TCR_baseline	scTCR-seq	5
	CASSRGSDTGELFF	TRBV4-2	TRBJ2-2	UPN11_TCR_baseline	scTCR-seq	5
	CASSWYGQTQYF	TRBV6-2	TRBJ2-5	UPN11_TCR_baseline	scTCR-seq	5
	CASTSDRMSGYTF	TRBV19	TRBJ1-2	UPN11_TCR_baseline	scTCR-seq	5
	CSAREGSGESNEQFF	TRBV20-1	TRBJ2-1	UPN11_TCR_baseline	scTCR-seq	5
	CSVVKADSYEQYF	TRBV29-1	TRBJ2-7	UPN11_TCR_baseline	scTCR-seq	5
	CSVVTPYGYTF	TRBV29-1	TRBJ1-2	UPN11_TCR_baseline	scTCR-seq	5
	CASGLVQNFENTQYF	TRBV12-5	TRBJ2-3	UPN11_TCR_baseline	scTCR-seq	4
	CASRGTSGNHEQFF	TRBV3-1	TRBJ2-1	UPN11_TCR_baseline	scTCR-seq	4
	CASSAGTGVDEQFF	TRBV7-8	TRBJ2-1	UPN11_TCR_baseline	scTCR-seq	4
	CASSALPGTAYNEQFF	TRBV7-3	TRBJ2-1	UPN11_TCR_baseline	scTCR-seq	4
	CASSDSGTSNEQFF	TRBV6-4	TRBJ2-1	UPN11_TCR_baseline	scTCR-seq	4
	CASSESGLYGYTF	TRBV2	TRBJ1-2	UPN11_TCR_baseline	scTCR-seq	4
	CASSHVGREGLDTQYF	TRBV4-1	TRBJ2-3	UPN11_TCR_baseline	scTCR-seq	4
	CASSITSGFSYNEQFF	TRBV19	TRBJ2-1	UPN11_TCR_baseline	scTCR-seq	4
	CASSKGGGNEQFF	TRBV19	TRBJ2-1	UPN11_TCR_baseline	scTCR-seq	4
	CASSKPGSSHEQYF	TRBV9	TRBJ2-7	UPN11_TCR_baseline	scTCR-seq	4
	CASSLATAPYGYTF	TRBV7-8	TRBJ1-2	UPN11_TCR_baseline	scTCR-seq	4
	CASSLGGGTRPYEQYF	TRBV5-1	TRBJ2-7	UPN11_TCR_baseline	scTCR-seq	4
	CASSPLAGDLFYEQYF	TRBV5-6	TRBJ2-7	UPN11_TCR_baseline	scTCR-seq	4
	CASSPRRTDTQYF	TRBV7-6	TRBJ2-3	UPN11_TCR_baseline	scTCR-seq	4
	CASSQDLSEHRPQHF	TRBV4-1	TRBJ1-5	UPN11_TCR_baseline	scTCR-seq	4
	CASSSEVAGGYEQYF	TRBV7-6	TRBJ2-7	UPN11_TCR_baseline	scTCR-seq	4
	CASSSFTGELFF	TRBV7-2	TRBJ2-2	UPN11_TCR_baseline	scTCR-seq	4
	CASSSIRAEGTNEKLFF	TRBV7-9	TRBJ1-4	UPN11_TCR_baseline	scTCR-seq	4
	CASSTDGALWGNTIYF	TRBV19	TRBJ1-3	UPN11_TCR_baseline	scTCR-seq	4
	CASSVGGLRNEQFF	TRBV9	TRBJ2-1	UPN11_TCR_baseline	scTCR-seq	4
	CASSVSIDRGRTF	TRBV6-1	TRBJ1-2	UPN11_TCR_baseline	scTCR-seq	4
	CASSWLRGTASSGANVLTF	TRBV12-3	TRBJ2-6	UPN11_TCR_baseline	scTCR-seq	4
	CASSYSNEQFF	TRBV6-6	TRBJ2-1	UPN11_TCR_baseline	scTCR-seq	4
	CATSDPSGLAADTQYF	TRBV24-1	TRBJ2-3	UPN11_TCR_baseline	scTCR-seq	4
	CATSRDLWGNTEAFF	TRBV15	TRBJ1-1	UPN11_TCR_baseline	scTCR-seq	4
	CSARSGSSSNQPQHF	TRBV20-1	TRBJ1-5	UPN11_TCR_baseline	scTCR-seq	4
	CSATSKETQYF	TRBV29-1	TRBJ2-5	UPN11_TCR_baseline	scTCR-seq	4
	CSVLTGGYTF	TRBV29-1	TRBJ1-2	UPN11_TCR_baseline	scTCR-seq	4
	CARGLPGTDTQYF	TRBV2	TRBJ2-3	UPN11_TCR_baseline	scTCR-seq	3
	CASGLGRDGLAKNIQYF	TRBV12-5	TRBJ2-4	UPN11_TCR_baseline	scTCR-seq	3
	CASKGGHSLEQYF	TRBV6-6	TRBJ2-7	UPN11_TCR_baseline	scTCR-seq	3
	CASRASSEKLFF	TRBV2	TRBJ1-4	UPN11_TCR_baseline	scTCR-seq	3
	CASRILAGGPDTQYF	TRBV6-1	TRBJ2-3	UPN11_TCR_baseline	scTCR-seq	3
	CASRSGQAVGYTF	TRBV2	TRBJ1-2	UPN11_TCR_baseline	scTCR-seq	3
	CASSARGNTEAFF	TRBV2	TRBJ1-1	UPN11_TCR_baseline	scTCR-seq	3
	CASSEALDSGNTIYF	TRBV6-1	TRBJ1-3	UPN11_TCR_baseline	scTCR-seq	3
	CASSEANRAFGGANVLTF	TRBV2	TRBJ2-6	UPN11_TCR_baseline	scTCR-seq	3
	CASSEDSGGALNEQFF	TRBV6-4	TRBJ2-1	UPN11_TCR_baseline	scTCR-seq	3
	CASSELAGGYNEQFF	TRBV6-1	TRBJ2-1	UPN11_TCR_baseline	scTCR-seq	3
	CASSERAGETQYF	TRBV10-1	TRBJ2-5	UPN11_TCR_baseline	scTCR-seq	3
	CASSFAGAKNIQYF	TRBV3-1	TRBJ2-4	UPN11_TCR_baseline	scTCR-seq	3
	CASSFAGGGQNNSPLHF	TRBV5-1	TRBJ1-6	UPN11_TCR_baseline	scTCR-seq	3
	CASSGRTESTDTQYF	TRBV25-1	TRBJ2-3	UPN11_TCR_baseline	scTCR-seq	3
	CASSIDWGQVNTEAFF	TRBV19	TRBJ1-1	UPN11_TCR_baseline	scTCR-seq	3
	CASSLAGLANEQFF	TRBV7-7	TRBJ2-1	UPN11_TCR_baseline	scTCR-seq	3
	CASSLAQTGGQSSPLHF	TRBV5-1	TRBJ1-6	UPN11_TCR_baseline	scTCR-seq	3
	CASSLGGTDTQYF	TRBV5-1	TRBJ2-3	UPN11_TCR_baseline	scTCR-seq	3
	CASSLGMETQYF	TRBV3-1	TRBJ2-5	UPN11_TCR_baseline	scTCR-seq	3
	CASSLLRSQETQYF	TRBV12-3	TRBJ2-5	UPN11_TCR_baseline	scTCR-seq	3
	CASSLMANTEAFF	TRBV6-5	TRBJ1-1	UPN11_TCR_baseline	scTCR-seq	3
	CASSLRTGQETQYF	TRBV7-2	TRBJ2-5	UPN11_TCR_baseline	scTCR-seq	3
	CASSLVLAKNIQYF	TRBV12-4	TRBJ2-4	UPN11_TCR_baseline	scTCR-seq	3
	CASSPGTSGETQYF	TRBV12-3	TRBJ2-5	UPN11_TCR_baseline	scTCR-seq	3
	CASSPIPVEDTEAFF	TRBV11-2	TRBJ1-1	UPN11_TCR_baseline	scTCR-seq	3
	CASSPLYEQFF	TRBV7-2	TRBJ2-1	UPN11_TCR_baseline	scTCR-seq	3
	CASSPSDRRNQPQHF	TRBV12-3	TRBJ1-5	UPN11_TCR_baseline	scTCR-seq	3
	CASSQDPYEQYF	TRBV4-2	TRBJ2-7	UPN11_TCR_baseline	scTCR-seq	3
	CASSQDQAASSTDTQYF	TRBV14	TRBJ2-3	UPN11_TCR_baseline	scTCR-seq	3
	CASSQDWARGKGEF	TRBV3-1	TRBJ2-5	UPN11_TCR_baseline	scTCR-seq	3
	CASSQEARTYEQYF	TRBV4-1	TRBJ2-7	UPN11_TCR_baseline	scTCR-seq	3
	CASSQPGTYEQYF	TRBV3-1	TRBJ2-7	UPN11_TCR_baseline	scTCR-seq	3
	CASSQTGRVTGELFF	TRBV6-1	TRBJ2-2	UPN11_TCR_baseline	scTCR-seq	3
	CASSQTPGIPETGELFF	TRBV4-1	TRBJ2-2	UPN11_TCR_baseline	scTCR-seq	3
	CASSRPGDPGEQFF	TRBV16	TRBJ2-1	UPN11_TCR_baseline	scTCR-seq	3
	CASSRSQGSYNSPLHF	TRBV25-1	TRBJ1-6	UPN11_TCR_baseline	scTCR-seq	3
	CASSSMESQPQHF	TRBV6-5	TRBJ1-5	UPN11_TCR_baseline	scTCR-seq	3
	CASSSQGSSYEQYF	TRBV7-2	TRBJ2-7	UPN11_TCR_baseline	scTCR-seq	3
	CASSSRGGPSPDTQYF	TRBV12-4	TRBJ2-3	UPN11_TCR_baseline	scTCR-seq	3
	CASSYEEMSNQPQHF	TRBV6-6	TRBJ1-5	UPN11_TCR_baseline	scTCR-seq	3
	CASSYERWGDEQYF	TRBV6-6	TRBJ2-7	UPN11_TCR_baseline	scTCR-seq	3
	CASSYGAGGSSGANVLTF	TRBV6-5	TRBJ2-6	UPN11_TCR_baseline	scTCR-seq	3
	CASSYGTGELFF	TRBV6-6	TRBJ2-2	UPN11_TCR_baseline	scTCR-seq	3
	CASSYSLGYDEQYF	TRBV6-6	TRBJ2-7	UPN11_TCR_baseline	scTCR-seq	3
	CASTRTSGMTDTQYF	TRBV14	TRBJ2-3	UPN11_TCR_baseline	scTCR-seq	3
	CATSDPIDVMVDYEQYF	TRBV24-1	TRBJ2-7	UPN11_TCR_baseline	scTCR-seq	3
	CATSDSDSLSYNEQFF	TRBV24-1	TRBJ2-1	UPN11_TCR_baseline	scTCR-seq	3
	CATSREGTHTYEQYF	TRBV15	TRBJ2-7	UPN11_TCR_baseline	scTCR-seq	3
	CATSRGDRRSNQPQHF	TRBV15	TRBJ1-5	UPN11_TCR_baseline	scTCR-seq	3
	CSALGTSGIYNEQFF	TRBV20-1	TRBJ2-1	UPN11_TCR_baseline	scTCR-seq	3
	CSARDPGQGWGGTQYF	TRBV20-1	TRBJ2-5	UPN11_TCR_baseline	scTCR-seq	3
	CSARGLAGYNEQFF	TRBV20-1	TRBJ2-1	UPN11_TCR_baseline	scTCR-seq	3
	CSARGTSLFADTQYF	TRBV20-1	TRBJ2-3	UPN11_TCR_baseline	scTCR-seq	3
	CSATTGNSPLHF	TRBV20-1	TRBJ1-6	UPN11_TCR_baseline	scTCR-seq	3
	CSVTLADLPSYEQYF	TRBV29-1	TRBJ2-7	UPN11_TCR_baseline	scTCR-seq	3
	CAAGRNTEAFF	TRBV7-9	TRBJ1-1	UPN11_TCR_baseline	scTCR-seq	2
	CAGGGSARTETQYF	TRBV2	TRBJ2-5	UPN11_TCR_baseline	scTCR-seq	2
	CAIGGGAYEQYF	TRBV10-3	TRBJ2-7	UPN11_TCR_baseline	scTCR-seq	2
	CAIGREHLHQPQHF	TRBV10-3	TRBJ1-5	UPN11_TCR_baseline	scTCR-seq	2
	CAISAGQGPNEKLFF	TRBV10-3	TRBJ1-4	UPN11_TCR_baseline	scTCR-seq	2
	CAISDPRDTVYEQYF	TRBV10-3	TRBJ2-7	UPN11_TCR_baseline	scTCR-seq	2
	CAISPLGASQGGYTF	TRBV28	TRBJ1-2	UPN11_TCR_baseline	scTCR-seq	2
	CAISSDDSGTGAYNEQFF	TRBV10-3	TRBJ2-1	UPN11_TCR_baseline	scTCR-seq	2
	CALSGHSGHGYTF	TRBV2	TRBJ1-2	UPN11_TCR_baseline	scTCR-seq	2
	CARPTERYEQYF	TRBV9	TRBJ2-7	UPN11_TCR_baseline	scTCR-seq	2
	CASETGQVFTEAFF	TRBV11-2	TRBJ1-1	UPN11_TCR_baseline	scTCR-seq	2
	CASGERVPSTDTQYF	TRBV12-4	TRBJ2-3	UPN11_TCR_baseline	scTCR-seq	2
	CASGGNTGELFF	TRBV3-1	TRBJ2-2	UPN11_TCR_baseline	scTCR-seq	2
	CASGLAEEGTDTQYF	TRBV2	TRBJ2-3	UPN11_TCR_baseline	scTCR-seq	2
	CASGLAGDYEQYF	TRBV6-5	TRBJ2-7	UPN11_TCR_baseline	scTCR-seq	2
	CASGTTTNYEQYF	TRBV12-3	TRBJ2-7	UPN11_TCR_baseline	scTCR-seq	2
	CASGVSTYEQYF	TRBV5-1	TRBJ2-7	UPN11_TCR_baseline	scTCR-seq	2
	CASGWPGGPAEQFF	TRBV12-5	TRBJ2-1	UPN11_TCR_baseline	scTCR-seq	2
	CASIGGYTYEQYF	TRBV11-2	TRBJ2-7	UPN11_TCR_baseline	scTCR-seq	2
	CASKAEGLEGIQYF	TRBV5-1	TRBJ2-4	UPN11_TCR_baseline	scTCR-seq	2
	CASLVTGLPDTQYF	TRBV2	TRBJ2-3	UPN11_TCR_baseline	scTCR-seq	2
	CASNSIGDEQFF	TRBV7-9	TRBJ2-1	UPN11_TCR_baseline	scTCR-seq	2
	CASNSPQGIGQETQYF	TRBV5-1	TRBJ2-5	UPN11_TCR_baseline	scTCR-seq	2
	CASNVLGRTGNTIYF	TRBV6-1	TRBJ1-3	UPN11_TCR_baseline	scTCR-seq	2
	CASQTSGFSNEQFF	TRBV19	TRBJ2-1	UPN11_TCR_baseline	scTCR-seq	2
	CASRAAEQFF	TRBV2	TRBJ2-1	UPN11_TCR_baseline	scTCR-seq	2
	CASRDQVMSVNEQFF	TRBV6-1	TRBJ2-1	UPN11_TCR_baseline	scTCR-seq	2
	CASRERGGLTGELFF	TRBV6-6	TRBJ2-2	UPN11_TCR_baseline	scTCR-seq	2
	CASRGRSSYNEQFF	TRBV6-4	TRBJ2-1	UPN11_TCR_baseline	scTCR-seq	2
	CASRLTGRGETQYF	TRBV6-5	TRBJ2-5	UPN11_TCR_baseline	scTCR-seq	2
	CASRPGTGANVLTF	TRBV19	TRBJ2-6	UPN11_TCR_baseline	scTCR-seq	2
	CASRPRTGAGEQYF	TRBV12-4	TRBJ2-7	UPN11_TCR_baseline	scTCR-seq	2
	CASRQSGERQYF	TRBV19	TRBJ2-7	UPN11_TCR_baseline	scTCR-seq	2
	CASRREGGRASVQFF	TRBV11-2	TRBJ2-1	UPN11_TCR_baseline	scTCR-seq	2
	CASRTGGGGYEQYF	TRBV5-1	TRBJ2-7	UPN11_TCR_baseline	scTCR-seq	2
	CASRTGTVGPQHF	TRBV12-3	TRBJ1-5	UPN11_TCR_baseline	scTCR-seq	2
	CASRTSGEVGEQFF	TRBV6-6	TRBJ2-1	UPN11_TCR_baseline	scTCR-seq	2
	CASSAEGHYGYTF	TRBV6-1	TRBJ1-2	UPN11_TCR_baseline	scTCR-seq	2
	CASSAGFSNQPQHF	TRBV6-1	TRBJ1-5	UPN11_TCR_baseline	scTCR-seq	2
	CASSAGTGSSNQPQHF	TRBV6-1	TRBJ1-5	UPN11_TCR_baseline	scTCR-seq	2
	CASSDEQGWDNSPLHF	TRBV6-1	TRBJ1-6	UPN11_TCR_baseline	scTCR-seq	2
	CASSDGSELYNEQFF	TRBV25-1	TRBJ2-1	UPN11_TCR_baseline	scTCR-seq	2
	CASSDPVRGNTQYF	TRBV6-1	TRBJ2-3	UPN11_TCR_baseline	scTCR-seq	2
	CASSDQQGAYNEQFF	TRBV2	TRBJ2-1	UPN11_TCR_baseline	scTCR-seq	2
	CASSDRDTGELFF	TRBV10-1	TRBJ2-2	UPN11_TCR_baseline	scTCR-seq	2
	CASSDSAGGPGELFF	TRBV6-4	TRBJ2-2	UPN11_TCR_baseline	scTCR-seq	2
	CASSDSAGGTDTQYF	TRBV6-4	TRBJ2-3	UPN11_TCR_baseline	scTCR-seq	2
	CASSDSTGGADTQYF	TRBV6-4	TRBJ2-3	UPN11_TCR_baseline	scTCR-seq	2
	CASSDSTSGTGELFF	TRBV6-4	TRBJ2-2	UPN11_TCR_baseline	scTCR-seq	2
	CASSDTSGGGETQYF	TRBV6-4	TRBJ2-5	UPN11_TCR_baseline	scTCR-seq	2
	CASSEASGGADTQYF	TRBV6-1	TRBJ2-3	UPN11_TCR_baseline	scTCR-seq	2
	CASSEDPLGYEQYF	TRBV6-1	TRBJ2-7	UPN11_TCR_baseline	scTCR-seq	2
	CASSEGDRDTGELFF	TRBV25-1	TRBJ2-2	UPN11_TCR_baseline	scTCR-seq	2
	CASSEGDRPHEQYF	TRBV4-1	TRBJ2-7	UPN11_TCR_baseline	scTCR-seq	2
	CASSEGGGAVGELFF	TRBV25-1	TRBJ2-2	UPN11_TCR_baseline	scTCR-seq	2
	CASSEGGMHTDTQYF	TRBV6-1	TRBJ2-3	UPN11_TCR_baseline	scTCR-seq	2
	CASSEGPSEEAFF	TRBV10-1	TRBJ1-1	UPN11_TCR_baseline	scTCR-seq	2
	CASSEGSGRYNEQFF	TRBV6-1	TRBJ2-1	UPN11_TCR_baseline	scTCR-seq	2
	CASSELAGGPDTQYF	TRBV6-1	TRBJ2-3	UPN11_TCR_baseline	scTCR-seq	2
	CASSELGLAAYEQYF	TRBV10-2	TRBJ2-7	UPN11_TCR_baseline	scTCR-seq	2
	CASSELSGGPYEQYF	TRBV6-1	TRBJ2-7	UPN11_TCR_baseline	scTCR-seq	2
	CASSEPGARFAEAFF	TRBV6-1	TRBJ1-1	UPN11_TCR_baseline	scTCR-seq	2
	CASSERGSWEQYF	TRBV6-1	TRBJ2-7	UPN11_TCR_baseline	scTCR-seq	2
	CASSERGYYNEQFF	TRBV6-1	TRBJ2-1	UPN11_TCR_baseline	scTCR-seq	2
	CASSETGIPIQYF	TRBV2	TRBJ2-4	UPN11_TCR_baseline	scTCR-seq	2
	CASSETVWGMAKNIQYF	TRBV2	TRBJ2-4	UPN11_TCR_baseline	scTCR-seq	2
	CASSEYGTSGRNWEQYF	TRBV6-1	TRBJ2-7	UPN11_TCR_baseline	scTCR-seq	2
	CASSFARAGELFF	TRBV7-3	TRBJ2-2	UPN11_TCR_baseline	scTCR-seq	2
	CASSFERPNEQFF	TRBV5-1	TRBJ2-1	UPN11_TCR_baseline	scTCR-seq	2
	CASSFGGNGYTF	TRBV12-4	TRBJ1-2	UPN11_TCR_baseline	scTCR-seq	2
	CASSFGTSSYNEQFF	TRBV5-1	TRBJ2-1	UPN11_TCR_baseline	scTCR-seq	2
	CASSFKGTTLYTGELFF	TRBV12-3	TRBJ2-2	UPN11_TCR_baseline	scTCR-seq	2
	CASSFPAGGSDEQFF	TRBV27	TRBJ2-1	UPN11_TCR_baseline	scTCR-seq	2
	CASSFPQGGETQYF	TRBV6-6	TRBJ2-5	UPN11_TCR_baseline	scTCR-seq	2
	CASSFQETQYF	TRBV27	TRBJ2-5	UPN11_TCR_baseline	scTCR-seq	2
	CASSFQVGNTIYF	TRBV12-3	TRBJ1-3	UPN11_TCR_baseline	scTCR-seq	2
	CASSFSPGGGNTIYF	TRBV12-3	TRBJ1-3	UPN11_TCR_baseline	scTCR-seq	2
	CASSFTQIQETQYF	TRBV28	TRBJ2-5	UPN11_TCR_baseline	scTCR-seq	2
	CASSFVGVETQYF	TRBV12-3	TRBJ2-5	UPN11_TCR_baseline	scTCR-seq	2
	CASSFYPHPGQGYNEQFF	TRBV11-3	TRBJ2-1	UPN11_TCR_baseline	scTCR-seq	2
	CASSGALVISYEQYF	TRBV10-2	TRBJ2-7	UPN11_TCR_baseline	scTCR-seq	2
	CASSGGGETQYF	TRBV7-9	TRBJ2-5	UPN11_TCR_baseline	scTCR-seq	2
	CASSGLAHTGELFF	TRBV6-2	TRBJ2-2	UPN11_TCR_baseline	scTCR-seq	2
	CASSGSHLTELFRYEQYF	TRBV6-5	TRBJ2-7	UPN11_TCR_baseline	scTCR-seq	2
	CASSGSSGANVLTF	TRBV6-1	TRBJ2-6	UPN11_TCR_baseline	scTCR-seq	2
	CASSGTGLSYEQYF	TRBV6-6	TRBJ2-7	UPN11_TCR_baseline	scTCR-seq	2
	CASSGTSPLYEQYF	TRBV12-4	TRBJ2-7	UPN11_TCR_baseline	scTCR-seq	2
	CASSGTSRTNTEAFF	TRBV7-4	TRBJ1-1	UPN11_TCR_baseline	scTCR-seq	2
	CASSHLSGGTDTQYF	TRBV9	TRBJ2-3	UPN11_TCR_baseline	scTCR-seq	2
	CASSHQEYSNQPQHF	TRBV4-1	TRBJ1-5	UPN11_TCR_baseline	scTCR-seq	2
	CASSHSAQETQYF	TRBV3-1	TRBJ2-5	UPN11_TCR_baseline	scTCR-seq	2
	CASSHTYQETQYF	TRBV3-1	TRBJ2-5	UPN11_TCR_baseline	scTCR-seq	2
	CASSHWTGIVETQYF	TRBV12-3	TRBJ2-5	UPN11_TCR_baseline	scTCR-seq	2
	CASSIQENYGYTF	TRBV19	TRBJ1-2	UPN11_TCR_baseline	scTCR-seq	2
	CASSIREETQYF	TRBV19	TRBJ2-5	UPN11_TCR_baseline	scTCR-seq	2
	CASSISGSGEQYF	TRBV19	TRBJ2-7	UPN11_TCR_baseline	scTCR-seq	2
	CASSKGQDTEAFF	TRBV5-1	TRBJ1-1	UPN11_TCR_baseline	scTCR-seq	2
	CASSLAGGATQPQHF	TRBV7-9	TRBJ1-5	UPN11_TCR_baseline	scTCR-seq	2
	CASSLAIGGRGNEQFF	TRBV7-9	TRBJ2-1	UPN11_TCR_baseline	scTCR-seq	2
	CASSLARGSNEQFF	TRBV12-4	TRBJ2-1	UPN11_TCR_baseline	scTCR-seq	2
	CASSLAVGTDTQYF	TRBV7-8	TRBJ2-3	UPN11_TCR_baseline	scTCR-seq	2
	CASSLDAGLTYNEQFF	TRBV7-6	TRBJ2-1	UPN11_TCR_baseline	scTCR-seq	2
	CASSLDGGVAYEQYF	TRBV5-1	TRBJ2-7	UPN11_TCR_baseline	scTCR-seq	2
	CASSLDLQQETQYF	TRBV11-3	TRBJ2-5	UPN11_TCR_baseline	scTCR-seq	2
	CASSLDRIDIQYF	TRBV18	TRBJ2-4	UPN11_TCR_baseline	scTCR-seq	2
	CASSLDRSYNEQFF	TRBV27	TRBJ2-1	UPN11_TCR_baseline	scTCR-seq	2
	CASSLERNTEAFF	TRBV11-2	TRBJ1-1	UPN11_TCR_baseline	scTCR-seq	2
	CASSLFRGMGYTF	TRBV5-6	TRBJ1-2	UPN11_TCR_baseline	scTCR-seq	2
	CASSLGALHTDTQYF	TRBV4-2	TRBJ2-3	UPN11_TCR_baseline	scTCR-seq	2
	CASSLGGGKETQYF	TRBV7-3	TRBJ2-5	UPN11_TCR_baseline	scTCR-seq	2
	CASSLGGHMNTEAFF	TRBV7-8	TRBJ1-1	UPN11_TCR_baseline	scTCR-seq	2
	CASSLGGNTGELFF	TRBV11-3	TRBJ2-2	UPN11_TCR_baseline	scTCR-seq	2
	CASSLGLGGYTEAFF	TRBV7-8	TRBJ1-1	UPN11_TCR_baseline	scTCR-seq	2
	CASSLGQGEQYF	TRBV7-9	TRBJ2-7	UPN11_TCR_baseline	scTCR-seq	2
	CASSLGQGGATEAFF	TRBV5-1	TRBJ1-1	UPN11_TCR_baseline	scTCR-seq	2
	CASSLGQGSNQPQHF	TRBV4-1	TRBJ1-5	UPN11_TCR_baseline	scTCR-seq	2
	CASSLGRGTEAFF	TRBV27	TRBJ1-1	UPN11_TCR_baseline	scTCR-seq	2
	CASSLGRVHNQPQHF	TRBV5-8	TRBJ1-5	UPN11_TCR_baseline	scTCR-seq	2
	CASSLGTSAGVDTQYF	TRBV5-1	TRBJ2-3	UPN11_TCR_baseline	scTCR-seq	2
	CASSLHNEQFF	TRBV3-1	TRBJ2-1	UPN11_TCR_baseline	scTCR-seq	2
	CASSLIGGNAEAFF	TRBV12-4	TRBJ1-1	UPN11_TCR_baseline	scTCR-seq	2
	CASSLISGTVRNEQFF	TRBV7-9	TRBJ2-1	UPN11_TCR_baseline	scTCR-seq	2
	CASSLLGGTGTGVTGELFF	TRBV7-3	TRBJ2-2	UPN11_TCR_baseline	scTCR-seq	2
	CASSLLSTEAFF	TRBV7-2	TRBJ1-1	UPN11_TCR_baseline	scTCR-seq	2
	CASSLLVSQPQHF	TRBV2	TRBJ1-5	UPN11_TCR_baseline	scTCR-seq	2
	CASSLNAGGGYEQYF	TRBV5-1	TRBJ2-7	UPN11_TCR_baseline	scTCR-seq	2
	CASSLPPGELFF	TRBV7-9	TRBJ2-2	UPN11_TCR_baseline	scTCR-seq	2
	CASSLQAGGNEQFF	TRBV11-3	TRBJ2-1	UPN11_TCR_baseline	scTCR-seq	2
	CASSLRAETFSGANVLTF	TRBV7-3	TRBJ2-6	UPN11_TCR_baseline	scTCR-seq	2
	CASSLRQGHQPQHF	TRBV5-6	TRBJ1-5	UPN11_TCR_baseline	scTCR-seq	2
	CASSLRSSPNIQYF	TRBV28	TRBJ2-4	UPN11_TCR_baseline	scTCR-seq	2
	CASSLRTGAVRNYGYTF	TRBV27	TRBJ1-2	UPN11_TCR_baseline	scTCR-seq	2
	CASSLSAAKKETQYF	TRBV7-8	TRBJ2-5	UPN11_TCR_baseline	scTCR-seq	2
	CASSLSPGGNQPQHF	TRBV4-1	TRBJ1-5	UPN11_TCR_baseline	scTCR-seq	2
	CASSLSRPTDTQYF	TRBV5-5	TRBJ2-3	UPN11_TCR_baseline	scTCR-seq	2
	CASSLSRTGDGYTF	TRBV11-1	TRBJ1-2	UPN11_TCR_baseline	scTCR-seq	2
	CASSLSSGRASDTQYF	TRBV12-4	TRBJ2-3	UPN11_TCR_baseline	scTCR-seq	2
	CASSLSYGSNQPQHF	TRBV27	TRBJ1-5	UPN11_TCR_baseline	scTCR-seq	2
	CASSLTDRGAPEAFF	TRBV5-1	TRBJ1-1	UPN11_TCR_baseline	scTCR-seq	2
	CASSLTGAGELFF	TRBV5-4	TRBJ2-2	UPN11_TCR_baseline	scTCR-seq	2
	CASSLTGEFFRGRSGANVLTF	TRBV7-3	TRBJ2-6	UPN11_TCR_baseline	scTCR-seq	2
	CASSLTGTSGANVLTF	TRBV5-1	TRBJ2-6	UPN11_TCR_baseline	scTCR-seq	2
	CASSLTSGGGTQYF	TRBV6-1	TRBJ2-3	UPN11_TCR_baseline	scTCR-seq	2
	CASSLTTNTEAFF	TRBV7-3	TRBJ1-1	UPN11_TCR_baseline	scTCR-seq	2
	CASSLVAGDSYEQYF	TRBV7-7	TRBJ2-7	UPN11_TCR_baseline	scTCR-seq	2
	CASSLVASPSEQYF	TRBV5-5	TRBJ2-7	UPN11_TCR_baseline	scTCR-seq	2
	CASSLVPTGTGQETQYF	TRBV11-2	TRBJ2-5	UPN11_TCR_baseline	scTCR-seq	2
	CASSLVSALQETQYF	TRBV11-2	TRBJ2-5	UPN11_TCR_baseline	scTCR-seq	2
	CASSLVVAGELFF	TRBV11-2	TRBJ2-2	UPN11_TCR_baseline	scTCR-seq	2
	CASSLYGANVLTF	TRBV27	TRBJ2-6	UPN11_TCR_baseline	scTCR-seq	2
	CASSMSGTIGGETQYF	TRBV19	TRBJ2-5	UPN11_TCR_baseline	scTCR-seq	2
	CASSNPGPTTDTQYF	TRBV6-1	TRBJ2-3	UPN11_TCR_baseline	scTCR-seq	2
	CASSPARGAPRGEQYF	TRBV19	TRBJ2-7	UPN11_TCR_baseline	scTCR-seq	2
	CASSPGAYNEQFF	TRBV11-3	TRBJ2-1	UPN11_TCR_baseline	scTCR-seq	2
	CASSPGGGYNEQFF	TRBV7-8	TRBJ2-1	UPN11_TCR_baseline	scTCR-seq	2
	CASSPGGTEAFF	TRBV11-2	TRBJ1-1	UPN11_TCR_baseline	scTCR-seq	2
	CASSPGLATQIQYF	TRBV2	TRBJ2-4	UPN11_TCR_baseline	scTCR-seq	2
	CASSPGSTEAFF	TRBV9	TRBJ1-1	UPN11_TCR_baseline	scTCR-seq	2
	CASSPGVRADTQYF	TRBV27	TRBJ2-3	UPN11_TCR_baseline	scTCR-seq	2
	CASSPIPGGNADTQYF	TRBV4-1	TRBJ2-3	UPN11_TCR_baseline	scTCR-seq	2
	CASSPLWTPNEKLFF	TRBV5-1	TRBJ1-4	UPN11_TCR_baseline	scTCR-seq	2
	CASSPPGLATPGELFF	TRBV7-8	TRBJ2-2	UPN11_TCR_baseline	scTCR-seq	2
	CASSPPGTAPNYGYTF	TRBV4-1	TRBJ1-2	UPN11_TCR_baseline	scTCR-seq	2
	CASSPPHAANTEAFF	TRBV4-1	TRBJ1-1	UPN11_TCR_baseline	scTCR-seq	2
	CASSPPTGGETQYF	TRBV18	TRBJ2-5	UPN11_TCR_baseline	scTCR-seq	2
	CASSPQPEGNTIYF	TRBV9	TRBJ1-3	UPN11_TCR_baseline	scTCR-seq	2
	CASSPQTSGSLTDTQYF	TRBV3-1	TRBJ2-3	UPN11_TCR_baseline	scTCR-seq	2
	CASSPRGGETQYF	TRBV11-3	TRBJ2-5	UPN11_TCR_baseline	scTCR-seq	2
	CASSPRGRAYEQYF	TRBV10-2	TRBJ2-7	UPN11_TCR_baseline	scTCR-seq	2
	CASSPRIEQYF	TRBV11-2	TRBJ2-7	UPN11_TCR_baseline	scTCR-seq	2
	CASSPSAAYTDTQYF	TRBV5-4	TRBJ2-3	UPN11_TCR_baseline	scTCR-seq	2
	CASSPSRDFYEQFF	TRBV7-7	TRBJ2-1	UPN11_TCR_baseline	scTCR-seq	2
	CASSPWGDWTEAFF	TRBV18	TRBJ1-1	UPN11_TCR_baseline	scTCR-seq	2
	CASSPWGGFRQETQYF	TRBV5-6	TRBJ2-5	UPN11_TCR_baseline	scTCR-seq	2
	CASSQADGLAGSSYNEQFF	TRBV4-2	TRBJ2-1	UPN11_TCR_baseline	scTCR-seq	2
	CASSQAGGFLKTQYF	TRBV7-2	TRBJ2-5	UPN11_TCR_baseline	scTCR-seq	2
	CASSQAGRTDTQYF	TRBV14	TRBJ2-3	UPN11_TCR_baseline	scTCR-seq	2
	CASSQDLWDRVPYEQYF	TRBV4-1	TRBJ2-7	UPN11_TCR_baseline	scTCR-seq	2
	CASSQDPPDDRVYGYTF	TRBV3-1	TRBJ1-2	UPN11_TCR_baseline	scTCR-seq	2
	CASSQDPRRARANQPQHF	TRBV4-1	TRBJ1-5	UPN11_TCR_baseline	scTCR-seq	2
	CASSQDPTGNTQYF	TRBV3-1	TRBJ2-3	UPN11_TCR_baseline	scTCR-seq	2
	CASSQDRLAGGRVTKNIQYF	TRBV3-1	TRBJ2-4	UPN11_TCR_baseline	scTCR-seq	2
	CASSQDRSMNTEAFF	TRBV4-1	TRBJ1-1	UPN11_TCR_baseline	scTCR-seq	2
	CASSQEANFSPLHF	TRBV14	TRBJ1-6	UPN11_TCR_baseline	scTCR-seq	2
	CASSQEMRGEAFDEQFF	TRBV4-1	TRBJ2-1	UPN11_TCR_baseline	scTCR-seq	2
	CASSQETGAGNTIYF	TRBV14	TRBJ1-3	UPN11_TCR_baseline	scTCR-seq	2
	CASSQETRTYEQYF	TRBV4-1	TRBJ2-7	UPN11_TCR_baseline	scTCR-seq	2
	CASSQEVGHRANYGYTF	TRBV4-1	TRBJ1-2	UPN11_TCR_baseline	scTCR-seq	2
	CASSQEYGQSPLHF	TRBV4-1	TRBJ1-6	UPN11_TCR_baseline	scTCR-seq	2
	CASSQGGAEQYF	TRBV14	TRBJ2-7	UPN11_TCR_baseline	scTCR-seq	2
	CASSQGLAGVSGNEQFF	TRBV4-2	TRBJ2-1	UPN11_TCR_baseline	scTCR-seq	2
	CASSQIQGSSYNEQFF	TRBV3-1	TRBJ2-1	UPN11_TCR_baseline	scTCR-seq	2
	CASSQPTSGGATDTQYF	TRBV4-2	TRBJ2-3	UPN11_TCR_baseline	scTCR-seq	2
	CASSQQGGEQYF	TRBV3-1	TRBJ2-7	UPN11_TCR_baseline	scTCR-seq	2
	CASSQREGQGGGGELFF	TRBV3-1	TRBJ2-2	UPN11_TCR_baseline	scTCR-seq	2
	CASSQSFSGGGGYTF	TRBV4-1	TRBJ1-2	UPN11_TCR_baseline	scTCR-seq	2
	CASSQTLTTEWEQYF	TRBV4-1	TRBJ2-7	UPN11_TCR_baseline	scTCR-seq	2
	CASSQVGDSASYEQYF	TRBV4-2	TRBJ2-7	UPN11_TCR_baseline	scTCR-seq	2
	CASSQVSGSYGYTF	TRBV3-1	TRBJ1-2	UPN11_TCR_baseline	scTCR-seq	2
	CASSRAESSYEQYF	TRBV4-1	TRBJ2-7	UPN11_TCR_baseline	scTCR-seq	2
	CASSRAVSTDTQYF	TRBV7-2	TRBJ2-3	UPN11_TCR_baseline	scTCR-seq	2
	CASSRDGNYGYTF	TRBV5-5	TRBJ1-2	UPN11_TCR_baseline	scTCR-seq	2
	CASSRDPSTDTQYF	TRBV7-9	TRBJ2-3	UPN11_TCR_baseline	scTCR-seq	2
	CASSRDRGQETQYF	TRBV7-8	TRBJ2-5	UPN11_TCR_baseline	scTCR-seq	2
	CASSRDRPEAFF	TRBV7-9	TRBJ1-1	UPN11_TCR_baseline	scTCR-seq	2
	CASSRGGLTDTQYF	TRBV10-2	TRBJ2-3	UPN11_TCR_baseline	scTCR-seq	2
	CASSRGQDTEAFF	TRBV5-1	TRBJ1-1	UPN11_TCR_baseline	scTCR-seq	2
	CASSRGRSNQPQHF	TRBV19	TRBJ1-5	UPN11_TCR_baseline	scTCR-seq	2
	CASSRLTNTEAFF	TRBV5-8	TRBJ1-1	UPN11_TCR_baseline	scTCR-seq	2
	CASSRPLANYNEQFF	TRBV5-4	TRBJ2-1	UPN11_TCR_baseline	scTCR-seq	2
	CASSRSGAEQYF	TRBV27	TRBJ2-7	UPN11_TCR_baseline	scTCR-seq	2
	CASSRSGREDTQYF	TRBV5-1	TRBJ2-3	UPN11_TCR_baseline	scTCR-seq	2
	CASSRTGGAYNEQFF	TRBV2	TRBJ2-1	UPN11_TCR_baseline	scTCR-seq	2
	CASSSDRSYNSPLHF	TRBV7-6	TRBJ1-6	UPN11_TCR_baseline	scTCR-seq	2
	CASSSFGQVLDTQYF	TRBV3-1	TRBJ2-3	UPN11_TCR_baseline	scTCR-seq	2
	CASSSGQGSYEQYF	TRBV5-5	TRBJ2-7	UPN11_TCR_baseline	scTCR-seq	2
	CASSSIETQYF	TRBV6-5	TRBJ2-5	UPN11_TCR_baseline	scTCR-seq	2
	CASSSQGDNQPQHF	TRBV12-3	TRBJ1-5	UPN11_TCR_baseline	scTCR-seq	2
	CASSSTDPVTPFSTDTQYF	TRBV7-9	TRBJ2-3	UPN11_TCR_baseline	scTCR-seq	2
	CASSTGGRYQPQHF	TRBV6-5	TRBJ1-5	UPN11_TCR_baseline	scTCR-seq	2
	CASSTLGLGNEQFF	TRBV19	TRBJ2-1	UPN11_TCR_baseline	scTCR-seq	2
	CASSTLQGKGTEAFF	TRBV12-3	TRBJ1-1	UPN11_TCR_baseline	scTCR-seq	2
	CASSVGARYEQYF	TRBV18	TRBJ2-7	UPN11_TCR_baseline	scTCR-seq	2
	CASSVKVGTEAFF	TRBV6-4	TRBJ1-1	UPN11_TCR_baseline	scTCR-seq	2
	CASSVTDSSGANVLTF	TRBV6-1	TRBJ2-6	UPN11_TCR_baseline	scTCR-seq	2
	CASSVTGSYEQYF	TRBV7-3	TRBJ2-7	UPN11_TCR_baseline	scTCR-seq	2
	CASSVVAYSYNEQFF	TRBV5-1	TRBJ2-1	UPN11_TCR_baseline	scTCR-seq	2
	CASSVVRTPGELFF	TRBV9	TRBJ2-2	UPN11_TCR_baseline	scTCR-seq	2
	CASSWGGGDSGANVLTF	TRBV5-1	TRBJ2-6	UPN11_TCR_baseline	scTCR-seq	2
	CASSWRGDPYF	TRBV14	TRBJ2-3	UPN11_TCR_baseline	scTCR-seq	2
	CASSWTGGSGANVLTF	TRBV6-2	TRBJ2-6	UPN11_TCR_baseline	scTCR-seq	2
	CASSYASAGQPQHF	TRBV12-4	TRBJ1-5	UPN11_TCR_baseline	scTCR-seq	2
	CASSYGLAGGYEQFF	TRBV11-2	TRBJ2-1	UPN11_TCR_baseline	scTCR-seq	2
	CASSYRLAGETQYF	TRBV6-2	TRBJ2-5	UPN11_TCR_baseline	scTCR-seq	2
	CASSYRRGSEKLFF	TRBV6-5	TRBJ1-4	UPN11_TCR_baseline	scTCR-seq	2
	CASSYSDSNQPQHF	TRBV6-6	TRBJ1-5	UPN11_TCR_baseline	scTCR-seq	2
	CASSYSIGRGGNEQFF	TRBV6-2	TRBJ2-1	UPN11_TCR_baseline	scTCR-seq	2
	CASSYSSGGADTQYF	TRBV6-5	TRBJ2-3	UPN11_TCR_baseline	scTCR-seq	2
	CASSYSTGTGYGYTF	TRBV6-6	TRBJ1-2	UPN11_TCR_baseline	scTCR-seq	2
	CASSYTADQPQHF	TRBV12-3	TRBJ1-5	UPN11_TCR_baseline	scTCR-seq	2
	CASTDEGTYEQYF	TRBV6-5	TRBJ2-7	UPN11_TCR_baseline	scTCR-seq	2
	CASTDSASNEKLFF	TRBV2	TRBJ1-4	UPN11_TCR_baseline	scTCR-seq	2
	CASTGRPFNNEQFF	TRBV19	TRBJ2-1	UPN11_TCR_baseline	scTCR-seq	2
	CASTLGRETQYF	TRBV12-4	TRBJ2-5	UPN11_TCR_baseline	scTCR-seq	2
	CASTLGYEQYF	TRBV6-2	TRBJ2-7	UPN11_TCR_baseline	scTCR-seq	2
	CASTQRGSGSPLHF	TRBV7-9	TRBJ1-6	UPN11_TCR_baseline	scTCR-seq	2
	CASTRTGHGYTF	TRBV12-3	TRBJ1-2	UPN11_TCR_baseline	scTCR-seq	2
	CASTSDGATEAFF	TRBV6-5	TRBJ1-1	UPN11_TCR_baseline	scTCR-seq	2
	CASTWASGSGNEQFF	TRBV19	TRBJ2-1	UPN11_TCR_baseline	scTCR-seq	2
	CATGLAGGSEQFF	TRBV7-9	TRBJ2-1	UPN11_TCR_baseline	scTCR-seq	2
	CATNSRRGGELFF	TRBV15	TRBJ2-2	UPN11_TCR_baseline	scTCR-seq	2
	CATSDIGGYEQYF	TRBV24-1	TRBJ2-7	UPN11_TCR_baseline	scTCR-seq	2
	CATSDSVDFETVQETQYF	TRBV24-1	TRBJ2-5	UPN11_TCR_baseline	scTCR-seq	2
	CATSGGYEQFF	TRBV24-1	TRBJ2-1	UPN11_TCR_baseline	scTCR-seq	2
	CATSRERTHAYEQYF	TRBV15	TRBJ2-7	UPN11_TCR_baseline	scTCR-seq	2
	CATSRERTVRTGYTF	TRBV15	TRBJ1-2	UPN11_TCR_baseline	scTCR-seq	2
	CATSRTGGEEQYF	TRBV15	TRBJ2-7	UPN11_TCR_baseline	scTCR-seq	2
	CATSRVAGETQYF	TRBV15	TRBJ2-5	UPN11_TCR_baseline	scTCR-seq	2
	CATSRYGGETQYF	TRBV15	TRBJ2-5	UPN11_TCR_baseline	scTCR-seq	2
	CATSSSRRRGSHEQYF	TRBV15	TRBJ2-7	UPN11_TCR_baseline	scTCR-seq	2
	CATSVPGRTDTQYF	TRBV24-1	TRBJ2-3	UPN11_TCR_baseline	scTCR-seq	2
	CAVGDTGELFF	TRBV10-3	TRBJ2-2	UPN11_TCR_baseline	scTCR-seq	2
	CAWSDNRIYYEQYF	TRBV30	TRBJ2-7	UPN11_TCR_baseline	scTCR-seq	2
	CAWSTQGSNYGYTF	TRBV30	TRBJ1-2	UPN11_TCR_baseline	scTCR-seq	2
	CAWSVLSTDTQYF	TRBV30	TRBJ2-3	UPN11_TCR_baseline	scTCR-seq	2
	CAWTGSLNTEAFF	TRBV30	TRBJ1-1	UPN11_TCR_baseline	scTCR-seq	2
	CSAGGGGGYNEQFF	TRBV20-1	TRBJ2-1	UPN11_TCR_baseline	scTCR-seq	2
	CSAIYREAQFF	TRBV20-1	TRBJ2-1	UPN11_TCR_baseline	scTCR-seq	2
	CSALGEGDTEAFF	TRBV20-1	TRBJ1-1	UPN11_TCR_baseline	scTCR-seq	2
	CSALLDRGVEGYTF	TRBV20-1	TRBJ1-2	UPN11_TCR_baseline	scTCR-seq	2
	CSAMSGGADTDTQYF	TRBV20-1	TRBJ2-3	UPN11_TCR_baseline	scTCR-seq	2
	CSAPGLITGEQYF	TRBV20-1	TRBJ2-7	UPN11_TCR_baseline	scTCR-seq	2
	CSAPGQNQETQYF	TRBV20-1	TRBJ2-5	UPN11_TCR_baseline	scTCR-seq	2
	CSAPGTAGYEQYF	TRBV20-1	TRBJ2-7	UPN11_TCR_baseline	scTCR-seq	2
	CSAPLAGAGETQYF	TRBV20-1	TRBJ2-5	UPN11_TCR_baseline	scTCR-seq	2
	CSARAGGILSTDTQYF	TRBV20-1	TRBJ2-3	UPN11_TCR_baseline	scTCR-seq	2
	CSARASGNQPQHF	TRBV20-1	TRBJ1-5	UPN11_TCR_baseline	scTCR-seq	2
	CSARDGTGLGSEAFF	TRBV20-1	TRBJ1-1	UPN11_TCR_baseline	scTCR-seq	2
	CSARDLGDTQYF	TRBV20-1	TRBJ2-3	UPN11_TCR_baseline	scTCR-seq	2
	CSARDPSRDSKFF	TRBV20-1	TRBJ2-1	UPN11_TCR_baseline	scTCR-seq	2
	CSARDSDPPTYGYTF	TRBV20-1	TRBJ1-2	UPN11_TCR_baseline	scTCR-seq	2
	CSARDSGTDTQYF	TRBV20-1	TRBJ2-3	UPN11_TCR_baseline	scTCR-seq	2
	CSARDSSPGDGYTF	TRBV20-1	TRBJ1-2	UPN11_TCR_baseline	scTCR-seq	2
	CSAREDSHSPLHF	TRBV20-1	TRBJ1-6	UPN11_TCR_baseline	scTCR-seq	2
	CSARFQETQYF	TRBV20-1	TRBJ2-5	UPN11_TCR_baseline	scTCR-seq	2
	CSARGDYEQYF	TRBV20-1	TRBJ2-7	UPN11_TCR_baseline	scTCR-seq	2
	CSARGGGAYDEQFF	TRBV20-1	TRBJ2-1	UPN11_TCR_baseline	scTCR-seq	2
	CSARGGLAEETQYF	TRBV20-1	TRBJ2-5	UPN11_TCR_baseline	scTCR-seq	2
	CSARRDAPSGYNEQFF	TRBV20-1	TRBJ2-1	UPN11_TCR_baseline	scTCR-seq	2
	CSARSGPDRVGGKLFF	TRBV20-1	TRBJ1-4	UPN11_TCR_baseline	scTCR-seq	2
	CSARVGPSGNSPLHF	TRBV20-1	TRBJ1-6	UPN11_TCR_baseline	scTCR-seq	2
	CSASGQESSGANVLTF	TRBV20-1	TRBJ2-6	UPN11_TCR_baseline	scTCR-seq	2
	CSASGTSGRASPEQYF	TRBV20-1	TRBJ2-7	UPN11_TCR_baseline	scTCR-seq	2
	CSASPGLVRLETQYF	TRBV20-1	TRBJ2-5	UPN11_TCR_baseline	scTCR-seq	2
	CSASTSGAALYQETQYF	TRBV20-1	TRBJ2-5	UPN11_TCR_baseline	scTCR-seq	2
	CSATGGDVPYEQYF	TRBV20-1	TRBJ2-7	UPN11_TCR_baseline	scTCR-seq	2
	CSATLARAAKTEQYF	TRBV20-1	TRBJ2-7	UPN11_TCR_baseline	scTCR-seq	2
	CSAVEGDMREQFF	TRBV20-1	TRBJ2-1	UPN11_TCR_baseline	scTCR-seq	2
	CSGRDRDYEQYF	TRBV20-1	TRBJ2-7	UPN11_TCR_baseline	scTCR-seq	2
	CSGRDRGFVGLGNEQFF	TRBV29-1	TRBJ2-1	UPN11_TCR_baseline	scTCR-seq	2
	CSRSSGAEETQYF	TRBV20-1	TRBJ2-5	UPN11_TCR_baseline	scTCR-seq	2
	CSVEEVGTRNEQFF	TRBV29-1	TRBJ2-1	UPN11_TCR_baseline	scTCR-seq	2
	CSVGLGADEKLFF	TRBV29-1	TRBJ1-4	UPN11_TCR_baseline	scTCR-seq	2
	CSVHRGVRNEQFF	TRBV29-1	TRBJ2-1	UPN11_TCR_baseline	scTCR-seq	2
	CSVLPGSNQPQHF	TRBV29-1	TRBJ1-5	UPN11_TCR_baseline	scTCR-seq	2
	CASGLDSSFGPQHF	TRBV6-2	TRBJ1-5	UPN12_TCR_baseline	scTCR-seq	46
	CASSLGSWDRGFSNQPQHF	TRBV5-8	TRBJ1-5	UPN12_TCR_baseline	scTCR-seq	27
	CASSLEGNLAKNIQYF	TRBV12-4	TRBJ2-4	UPN12_TCR_baseline	scTCR-seq	21
	CSAESTATNVPETAHYGYTF	TRBV20-1	TRBJ1-2	UPN12_TCR_baseline	scTCR-seq	19
	CASSLAAGNEQFF	TRBV7-7	TRBJ2-1	UPN12_TCR_baseline	scTCR-seq	18
	CASSPTGTAIYGYTF	TRBV6-5	TRBJ1-2	UPN12_TCR_baseline	scTCR-seq	17
	CASSRGGTGINQPQHF	TRBV27	TRBJ1-5	UPN12_TCR_baseline	scTCR-seq	17
	CATSSDSGGLQETQYF	TRBV15	TRBJ2-5	UPN12_TCR_baseline	scTCR-seq	17
	CASSQDETGSGDEQYF	TRBV4-1	TRBJ2-7	UPN12_TCR_baseline	scTCR-seq	16
	CASSLSQEGKKLFF	TRBV7-9	TRBJ1-4	UPN12_TCR_baseline	scTCR-seq	15
	CASSLDLAGSQETQYF	TRBV7-8	TRBJ2-5	UPN12_TCR_baseline	scTCR-seq	14
	CASRSTDRNTEAFF	TRBV7-2	TRBJ1-1	UPN12_TCR_baseline	scTCR-seq	9
	CASSYKDSSTDTQYF	TRBV6-5	TRBJ2-3	UPN12_TCR_baseline	scTCR-seq	7
	CATRTGAVNEQFF	TRBV27	TRBJ2-1	UPN12_TCR_baseline	scTCR-seq	7
	CSARDLTSGDTGELFF	TRBV20-1	TRBJ2-2	UPN12_TCR_baseline	scTCR-seq	7
	CASRSPRGQETQYF	TRBV7-9	TRBJ2-5	UPN12_TCR_baseline	scTCR-seq	6
	CASSEYSGSNFYEQYF	TRBV6-1	TRBJ2-7	UPN12_TCR_baseline	scTCR-seq	6
	CASRTGASGYNEQFF	TRBV7-8	TRBJ2-1	UPN12_TCR_baseline	scTCR-seq	5
	CASSEALQSTF	TRBV2	TRBJ1-2	UPN12_TCR_baseline	scTCR-seq	5
	CASSFEWTGEEGRKLFF	TRBV7-9	TRBJ1-4	UPN12_TCR_baseline	scTCR-seq	5
	CASSLEGPRGTDTQYF	TRBV7-2	TRBJ2-3	UPN12_TCR_baseline	scTCR-seq	5
	CASSPAERLAEAFF	TRBV6-6	TRBJ1-1	UPN12_TCR_baseline	scTCR-seq	5
	CASSSRPRQAPNEKLFF	TRBV27	TRBJ1-4	UPN12_TCR_baseline	scTCR-seq	5
	CASSVGGATGMIYEQYF	TRBV9	TRBJ2-7	UPN12_TCR_baseline	scTCR-seq	5
	CASRAEGSYEQYF	TRBV4-1	TRBJ2-7	UPN12_TCR_baseline	scTCR-seq	4
	CASSLDSGTGREQYF	TRBV5-6	TRBJ2-7	UPN12_TCR_baseline	scTCR-seq	4
	CASSLGGTVSEAFF	TRBV11-3	TRBJ1-1	UPN12_TCR_baseline	scTCR-seq	4
	CASSLGGVAGGETQYF	TRBV7-7	TRBJ2-5	UPN12_TCR_baseline	scTCR-seq	4
	CASSLGYGTYEQYF	TRBV7-6	TRBJ2-7	UPN12_TCR_baseline	scTCR-seq	4
	CASSLPRQGLNYGYTF	TRBV5-6	TRBJ1-2	UPN12_TCR_baseline	scTCR-seq	4
	CASSLSRRRGTEAFF	TRBV27	TRBJ1-1	UPN12_TCR_baseline	scTCR-seq	4
	CASSLWGEDTEAFF	TRBV5-1	TRBJ1-1	UPN12_TCR_baseline	scTCR-seq	4
	CASSLWQGAFTGELFF	TRBV27	TRBJ2-2	UPN12_TCR_baseline	scTCR-seq	4
	CASSPGPSPPQHF	TRBV6-6	TRBJ1-5	UPN12_TCR_baseline	scTCR-seq	4
	CASSQGLNGYTF	TRBV25-1	TRBJ1-2	UPN12_TCR_baseline	scTCR-seq	4
	CASSSREGETQYF	TRBV13	TRBJ2-5	UPN12_TCR_baseline	scTCR-seq	4
	CASSSSHGNTIYF	TRBV27	TRBJ1-3	UPN12_TCR_baseline	scTCR-seq	4
	CASSSTENNEQFF	TRBV6-2	TRBJ2-1	UPN12_TCR_baseline	scTCR-seq	4
	CSVAGEGTGELFF	TRBV29-1	TRBJ2-2	UPN12_TCR_baseline	scTCR-seq	4
	CASRRDSQGGAFF	TRBV2	TRBJ1-1	UPN12_TCR_baseline	scTCR-seq	3
	CASSDGGGATDTQYF	TRBV6-4	TRBJ2-3	UPN12_TCR_baseline	scTCR-seq	3
	CASSLSGGHQPQHF	TRBV12-3	TRBJ1-5	UPN12_TCR_baseline	scTCR-seq	3
	CASSLYTTGGTDTQYF	TRBV3-1	TRBJ2-3	UPN12_TCR_baseline	scTCR-seq	3
	CASSQDIGLSSYNEQFF	TRBV3-1	TRBJ2-1	UPN12_TCR_baseline	scTCR-seq	3
	CASSQEAGGPDTQYF	TRBV4-2	TRBJ2-3	UPN12_TCR_baseline	scTCR-seq	3
	CASSQEASNTGELFF	TRBV4-2	TRBJ2-2	UPN12_TCR_baseline	scTCR-seq	3
	CASSQEGTGEAFF	TRBV4-1	TRBJ1-1	UPN12_TCR_baseline	scTCR-seq	3
	CASSSPRTGQETQYF	TRBV7-8	TRBJ2-5	UPN12_TCR_baseline	scTCR-seq	3
	CASSSRDYGYTF	TRBV27	TRBJ1-2	UPN12_TCR_baseline	scTCR-seq	3
	CASSTKTAPYTGELFF	TRBV9	TRBJ2-2	UPN12_TCR_baseline	scTCR-seq	3
	CASSTRDASSYNEQFF	TRBV19	TRBJ2-1	UPN12_TCR_baseline	scTCR-seq	3
	CASSYSLQGSGEQFF	TRBV6-5	TRBJ2-1	UPN12_TCR_baseline	scTCR-seq	3
	CASTQSHLVSTDTQYF	TRBV6-1	TRBJ2-3	UPN12_TCR_baseline	scTCR-seq	3
	CSAREVGTQYF	TRBV20-1	TRBJ2-3	UPN12_TCR_baseline	scTCR-seq	3
	CSARVWGQGLYEQYF	TRBV20-1	TRBJ2-7	UPN12_TCR_baseline	scTCR-seq	3
	CAIKEMNTEAFF	TRBV10-3	TRBJ1-1	UPN12_TCR_baseline	scTCR-seq	2
	CAIKRANTEAFF	TRBV10-3	TRBJ1-1	UPN12_TCR_baseline	scTCR-seq	2
	CAIRPGSLGLNYEQYF	TRBV10-3	TRBJ2-7	UPN12_TCR_baseline	scTCR-seq	2
	CASAGDRGFSEQYF	TRBV27	TRBJ2-7	UPN12_TCR_baseline	scTCR-seq	2
	CASAGGRGSESPLHF	TRBV11-1	TRBJ1-6	UPN12_TCR_baseline	scTCR-seq	2
	CASAPSDSGNTIYF	TRBV18	TRBJ1-3	UPN12_TCR_baseline	scTCR-seq	2
	CASGLGGTGANVLTF	TRBV12-5	TRBJ2-6	UPN12_TCR_baseline	scTCR-seq	2
	CASGQDSEDTQYF	TRBV2	TRBJ2-3	UPN12_TCR_baseline	scTCR-seq	2
	CASKFGGAPYEQYF	TRBV25-1	TRBJ2-7	UPN12_TCR_baseline	scTCR-seq	2
	CASRERTGASYGYTF	TRBV2	TRBJ1-2	UPN12_TCR_baseline	scTCR-seq	2
	CASRPGASGSHEQFF	TRBV12-4	TRBJ2-1	UPN12_TCR_baseline	scTCR-seq	2
	CASRPTGGFFEAFF	TRBV7-2	TRBJ1-1	UPN12_TCR_baseline	scTCR-seq	2
	CASRSLQSEQYF	TRBV6-6	TRBJ2-7	UPN12_TCR_baseline	scTCR-seq	2
	CASRTGAINEQFF	TRBV27	TRBJ2-1	UPN12_TCR_baseline	scTCR-seq	2
	CASSAGTSGVLNEQFF	TRBV6-4	TRBJ2-1	UPN12_TCR_baseline	scTCR-seq	2
	CASSDGGIDTEAFF	TRBV25-1	TRBJ1-1	UPN12_TCR_baseline	scTCR-seq	2
	CASSDRGPSTQYF	TRBV6-1	TRBJ2-3	UPN12_TCR_baseline	scTCR-seq	2
	CASSDRSTSDYNEQFF	TRBV6-4	TRBJ2-1	UPN12_TCR_baseline	scTCR-seq	2
	CASSDSASGGADTQYF	TRBV6-4	TRBJ2-3	UPN12_TCR_baseline	scTCR-seq	2
	CASSEAGANEQFF	TRBV2	TRBJ2-1	UPN12_TCR_baseline	scTCR-seq	2
	CASSEALDSSYEQYF	TRBV6-1	TRBJ2-7	UPN12_TCR_baseline	scTCR-seq	2
	CASSEASSWTAAFF	TRBV6-1	TRBJ1-1	UPN12_TCR_baseline	scTCR-seq	2
	CASSEGTASTDTQYF	TRBV2	TRBJ2-3	UPN12_TCR_baseline	scTCR-seq	2
	CASSELADTGELFF	TRBV6-1	TRBJ2-2	UPN12_TCR_baseline	scTCR-seq	2
	CASSETDTQYF	TRBV2	TRBJ2-3	UPN12_TCR_baseline	scTCR-seq	2
	CASSFFGEQYF	TRBV12-3	TRBJ2-7	UPN12_TCR_baseline	scTCR-seq	2
	CASSFGTGGDQPQHF	TRBV5-1	TRBJ1-5	UPN12_TCR_baseline	scTCR-seq	2
	CASSFHQPGAYGYTF	TRBV7-9	TRBJ1-2	UPN12_TCR_baseline	scTCR-seq	2
	CASSFSGTGELFF	TRBV7-9	TRBJ2-2	UPN12_TCR_baseline	scTCR-seq	2
	CASSFTGGNQPQHF	TRBV12-4	TRBJ1-5	UPN12_TCR_baseline	scTCR-seq	2
	CASSGENGEPTTDTQYF	TRBV10-2	TRBJ2-3	UPN12_TCR_baseline	scTCR-seq	2
	CASSGLAGGPDTQYF	TRBV6-4	TRBJ2-3	UPN12_TCR_baseline	scTCR-seq	2
	CASSGQGSSYEQYF	TRBV27	TRBJ2-7	UPN12_TCR_baseline	scTCR-seq	2
	CASSHPTSWGGELFF	TRBV13	TRBJ2-2	UPN12_TCR_baseline	scTCR-seq	2
	CASSHSPGGNNQPQHF	TRBV6-5	TRBJ1-5	UPN12_TCR_baseline	scTCR-seq	2
	CASSKGWEKDTQYF	TRBV4-2	TRBJ2-3	UPN12_TCR_baseline	scTCR-seq	2
	CASSLADEQYF	TRBV7-9	TRBJ2-7	UPN12_TCR_baseline	scTCR-seq	2
	CASSLANPSDTQYF	TRBV5-4	TRBJ2-3	UPN12_TCR_baseline	scTCR-seq	2
	CASSLATGNTEAFF	TRBV2	TRBJ1-1	UPN12_TCR_baseline	scTCR-seq	2
	CASSLDPGIFVKGDTEAFF	TRBV5-1	TRBJ1-1	UPN12_TCR_baseline	scTCR-seq	2
	CASSLELAHNVLTF	TRBV5-5	TRBJ2-6	UPN12_TCR_baseline	scTCR-seq	2
	CASSLGDPDRVNTEAFF	TRBV5-1	TRBJ1-1	UPN12_TCR_baseline	scTCR-seq	2
	CASSLGLTYEQYF	TRBV5-1	TRBJ2-7	UPN12_TCR_baseline	scTCR-seq	2
	CASSLGQGITEAFF	TRBV3-1	TRBJ1-1	UPN12_TCR_baseline	scTCR-seq	2
	CASSLHHEQFF	TRBV5-6	TRBJ2-1	UPN12_TCR_baseline	scTCR-seq	2
	CASSLLETQYF	TRBV5-4	TRBJ2-5	UPN12_TCR_baseline	scTCR-seq	2
	CASSLNPEGYEQYF	TRBV13	TRBJ2-7	UPN12_TCR_baseline	scTCR-seq	2
	CASSLNWGHPGREQFF	TRBV7-9	TRBJ2-1	UPN12_TCR_baseline	scTCR-seq	2
	CASSLRGVPGANVLTF	TRBV12-4	TRBJ2-6	UPN12_TCR_baseline	scTCR-seq	2
	CASSLRQGGTDTQYF	TRBV6-5	TRBJ2-3	UPN12_TCR_baseline	scTCR-seq	2
	CASSLSWGNTEAFF	TRBV27	TRBJ1-1	UPN12_TCR_baseline	scTCR-seq	2
	CASSLTANTEAFF	TRBV12-3	TRBJ1-1	UPN12_TCR_baseline	scTCR-seq	2
	CASSLYREGATGELFF	TRBV5-4	TRBJ2-2	UPN12_TCR_baseline	scTCR-seq	2
	CASSPEEEALGYTF	TRBV5-1	TRBJ1-2	UPN12_TCR_baseline	scTCR-seq	2
	CASSPFEGGGTDTQYF	TRBV14	TRBJ2-3	UPN12_TCR_baseline	scTCR-seq	2
	CASSPITAAFF	TRBV18	TRBJ1-1	UPN12_TCR_baseline	scTCR-seq	2
	CASSPNQETQYF	TRBV18	TRBJ2-5	UPN12_TCR_baseline	scTCR-seq	2
	CASSPWFLQGAGANVLTF	TRBV18	TRBJ2-6	UPN12_TCR_baseline	scTCR-seq	2
	CASSQALGTRSYEQYF	TRBV14	TRBJ2-7	UPN12_TCR_baseline	scTCR-seq	2
	CASSQDGAIATYEQYF	TRBV4-2	TRBJ2-7	UPN12_TCR_baseline	scTCR-seq	2
	CASSQDWGRANEKLFF	TRBV3-1	TRBJ1-4	UPN12_TCR_baseline	scTCR-seq	2
	CASSQEWGTGNEKLFF	TRBV3-1	TRBJ1-4	UPN12_TCR_baseline	scTCR-seq	2
	CASSQGAGGRSNTEAFF	TRBV3-1	TRBJ1-1	UPN12_TCR_baseline	scTCR-seq	2
	CASSQGDTPYEQYF	TRBV5-1	TRBJ2-7	UPN12_TCR_baseline	scTCR-seq	2
	CASSQGEASGALNTGELFF	TRBV4-2	TRBJ2-2	UPN12_TCR_baseline	scTCR-seq	2
	CASSQGRVSRYEQYF	TRBV3-1	TRBJ2-7	UPN12_TCR_baseline	scTCR-seq	2
	CASSQTGSRTEAFF	TRBV6-5	TRBJ1-1	UPN12_TCR_baseline	scTCR-seq	2
	CASSRKAGTGADTIYF	TRBV3-1	TRBJ1-3	UPN12_TCR_baseline	scTCR-seq	2
	CASSRPDSSRNEQFF	TRBV3-1	TRBJ2-1	UPN12_TCR_baseline	scTCR-seq	2
	CASSRRDRYTDTQYF	TRBV5-6	TRBJ2-3	UPN12_TCR_baseline	scTCR-seq	2
	CASSSGLAGPSKGTDTQYF	TRBV10-2	TRBJ2-3	UPN12_TCR_baseline	scTCR-seq	2
	CASSSNSGRTYEQYF	TRBV6-2	TRBJ2-7	UPN12_TCR_baseline	scTCR-seq	2
	CASSSTEANYGYTF	TRBV7-9	TRBJ1-2	UPN12_TCR_baseline	scTCR-seq	2
	CASSSTSGGDNEQFF	TRBV7-9	TRBJ2-1	UPN12_TCR_baseline	scTCR-seq	2
	CASSVLIAENEQFF	TRBV19	TRBJ2-1	UPN12_TCR_baseline	scTCR-seq	2
	CASSVVAGGSPLHF	TRBV9	TRBJ1-6	UPN12_TCR_baseline	scTCR-seq	2
	CASSYMGSYGEQYF	TRBV6-2	TRBJ2-7	UPN12_TCR_baseline	scTCR-seq	2
	CASSYSNWRRYGYTF	TRBV6-2	TRBJ1-2	UPN12_TCR_baseline	scTCR-seq	2
	CATSDPSLGRSYNEQFF	TRBV24-1	TRBJ2-1	UPN12_TCR_baseline	scTCR-seq	2
	CATSIEGTALYEQYF	TRBV15	TRBJ2-7	UPN12_TCR_baseline	scTCR-seq	2
	CAWSQETQYF	TRBV30	TRBJ2-5	UPN12_TCR_baseline	scTCR-seq	2
	CSAEGQSSEQYF	TRBV20-1	TRBJ2-7	UPN12_TCR_baseline	scTCR-seq	2
	CSAPSGSATYEQYF	TRBV20-1	TRBJ2-7	UPN12_TCR_baseline	scTCR-seq	2
	CSARDPPDTRETQYF	TRBV20-1	TRBJ2-5	UPN12_TCR_baseline	scTCR-seq	2
	CSARVPLAGVGEQYF	TRBV20-1	TRBJ2-7	UPN12_TCR_baseline	scTCR-seq	2
	CSGLIAGEETQYF	TRBV20-1	TRBJ2-5	UPN12_TCR_baseline	scTCR-seq	2
	CASSYSTSALQETQYF	TRBV6-5	TRBJ2-5	UPN13_TCR_baseline	scTCR-seq	1155
	CASSQIGDNEQFF	TRBV4-2	TRBJ2-1	UPN13_TCR_baseline	scTCR-seq	383
	CASSSGTTGNEQFF	TRBV7-9	TRBJ2-1	UPN13_TCR_baseline	scTCR-seq	270
	CSARVNTEAFF	TRBV20-1	TRBJ1-1	UPN13_TCR_baseline	scTCR-seq	192
	CASSLEVGQVYEQYF	TRBV5-4	TRBJ2-7	UPN13_TCR_baseline	scTCR-seq	136
	CATSDGTGFGPGELFF	TRBV24-1	TRBJ2-2	UPN13_TCR_baseline	scTCR-seq	125
	CASSADIGETDTQYF	TRBV13	TRBJ2-3	UPN13_TCR_baseline	scTCR-seq	117
	CASSEIGQGNQPQHF	TRBV2	TRBJ1-5	UPN13_TCR_baseline	scTCR-seq	97
	CAWTGQTEAFF	TRBV30	TRBJ1-1	UPN13_TCR_baseline	scTCR-seq	86
	CARSHRDRNTGELFF	TRBV5-3	TRBJ2-2	UPN13_TCR_baseline	scTCR-seq	82
	CSAHLGARLVQPQHF	TRBV29-1	TRBJ1-5	UPN13_TCR_baseline	scTCR-seq	74
	CASSFPLPGRGSYEQYF	TRBV28	TRBJ2-7	UPN13_TCR_baseline	scTCR-seq	60
	CASTLGSGGFGTEAFF	TRBV5-1	TRBJ1-1	UPN13_TCR_baseline	scTCR-seq	59
	CASRPQGKAKNIQYF	TRBV28	TRBJ2-4	UPN13_TCR_baseline	scTCR-seq	58
	CASSPPAGTNYGYTF	TRBV18	TRBJ1-2	UPN13_TCR_baseline	scTCR-seq	57
	CASSYINTEAFF	TRBV6-6	TRBJ1-1	UPN13_TCR_baseline	scTCR-seq	50
	CASRSTRPWGNEQFF	TRBV7-8	TRBJ2-1	UPN13_TCR_baseline	scTCR-seq	47
	CASSQSVYNEQFF	TRBV7-9	TRBJ2-1	UPN13_TCR_baseline	scTCR-seq	42
	CASSLGDQGDEQFF	TRBV12-4	TRBJ2-1	UPN13_TCR_baseline	scTCR-seq	39
	CASSLGGRGPYEQYF	TRBV7-3	TRBJ2-7	UPN13_TCR_baseline	scTCR-seq	39
	CASSSTGYKSGNTIYF	TRBV18	TRBJ1-3	UPN13_TCR_baseline	scTCR-seq	36
	CASSLGATNEKLFF	TRBV27	TRBJ1-4	UPN13_TCR_baseline	scTCR-seq	27
	CASSSSVGTDNEQYF	TRBV7-9	TRBJ2-7	UPN13_TCR_baseline	scTCR-seq	26
	CASRTGGSYNEQFF	TRBV27	TRBJ2-1	UPN13_TCR_baseline	scTCR-seq	25
	CSALGGGEGYGYTF	TRBV20-1	TRBJ1-2	UPN13_TCR_baseline	scTCR-seq	25
	CASLGQDYEQYF	TRBV6-1	TRBJ2-7	UPN13_TCR_baseline	scTCR-seq	24
	CAWSGGSPRYNSPLHF	TRBV30	TRBJ1-6	UPN13_TCR_baseline	scTCR-seq	23
	CAWGGTVYEQYF	TRBV30	TRBJ2-7	UPN13_TCR_baseline	scTCR-seq	22
	CASERGTSVVVEQFF	TRBV10-2	TRBJ2-1	UPN13_TCR_baseline	scTCR-seq	21
	CASSPPGRATDTQYF	TRBV9	TRBJ2-3	UPN13_TCR_baseline	scTCR-seq	21
	CAISVGDLSGNTIYF	TRBV10-3	TRBJ1-3	UPN13_TCR_baseline	scTCR-seq	20
	CASLDLPGANVLTF	TRBV18	TRBJ2-6	UPN13_TCR_baseline	scTCR-seq	20
	CASSRNRGEQFF	TRBV5-4	TRBJ2-1	UPN13_TCR_baseline	scTCR-seq	20
	CASSPGLAGGRGYEQYF	TRBV4-1	TRBJ2-7	UPN13_TCR_baseline	scTCR-seq	19
	CASSDTGGIYEQYF	TRBV10-2	TRBJ2-7	UPN13_TCR_baseline	scTCR-seq	18
	CSARGRRINYGYTF	TRBV20-1	TRBJ1-2	UPN13_TCR_baseline	scTCR-seq	18
	CAIRANGRWNEQYF	TRBV10-3	TRBJ2-7	UPN13_TCR_baseline	scTCR-seq	17
	CASRPGTVNTGELFF	TRBV4-1	TRBJ2-2	UPN13_TCR_baseline	scTCR-seq	17
	CASSSGPLLFTDTQYF	TRBV27	TRBJ2-3	UPN13_TCR_baseline	scTCR-seq	17
	CAISAKGKNIQYF	TRBV10-3	TRBJ2-4	UPN13_TCR_baseline	scTCR-seq	16
	CASSGGGGTEAFF	TRBV6-1	TRBJ1-1	UPN13_TCR_baseline	scTCR-seq	16
	CASSVGEHAQYF	TRBV9	TRBJ2-3	UPN13_TCR_baseline	scTCR-seq	16
	CASSYIQGSDEQYF	TRBV6-6	TRBJ2-7	UPN13_TCR_baseline	scTCR-seq	16
	CASSVGPADTEAFF	TRBV9	TRBJ1-1	UPN13_TCR_baseline	scTCR-seq	15
	CASGRDRQETQYF	TRBV28	TRBJ2-5	UPN13_TCR_baseline	scTCR-seq	14
	CASRSIRGTEQYF	TRBV6-5	TRBJ2-7	UPN13_TCR_baseline	scTCR-seq	14
	CASSLDLYEQYF	TRBV5-1	TRBJ2-7	UPN13_TCR_baseline	scTCR-seq	14
	CASSQGLAGTETQYF	TRBV3-1	TRBJ2-5	UPN13_TCR_baseline	scTCR-seq	14
	CAISAGQIKSYGYTF	TRBV10-3	TRBJ1-2	UPN13_TCR_baseline	scTCR-seq	13
	CASSPAYFSYEQYF	TRBV7-8	TRBJ2-7	UPN13_TCR_baseline	scTCR-seq	13
	CASSYGVWAEQYF	TRBV18	TRBJ2-7	UPN13_TCR_baseline	scTCR-seq	13
	CASSFLLRGKNEQFF	TRBV12-3	TRBJ2-1	UPN13_TCR_baseline	scTCR-seq	12
	CASSLLARAWSNEKLFF	TRBV7-2	TRBJ1-4	UPN13_TCR_baseline	scTCR-seq	12
	CASSATVAGGNTIYF	TRBV9	TRBJ1-3	UPN13_TCR_baseline	scTCR-seq	11
	CASSLDDEQFF	TRBV12-4	TRBJ2-1	UPN13_TCR_baseline	scTCR-seq	11
	CASSLRNPGIQPQHF	TRBV5-5	TRBJ1-5	UPN13_TCR_baseline	scTCR-seq	11
	CASSQDLASDSTDTQYF	TRBV14	TRBJ2-3	UPN13_TCR_baseline	scTCR-seq	11
	CTGRGVEETQYF	TRBV29-1	TRBJ2-5	UPN13_TCR_baseline	scTCR-seq	11
	CASREGTGLQPQHF	TRBV2	TRBJ1-5	UPN13_TCR_baseline	scTCR-seq	10
	CASRTGGAQPQHF	TRBV19	TRBJ1-5	UPN13_TCR_baseline	scTCR-seq	10
	CASSLEQARGTQYF	TRBV7-9	TRBJ2-5	UPN13_TCR_baseline	scTCR-seq	10
	CASSLVGGGLGDEQFF	TRBV7-9	TRBJ2-1	UPN13_TCR_baseline	scTCR-seq	10
	CASSPGTYPGETQYF	TRBV27	TRBJ2-5	UPN13_TCR_baseline	scTCR-seq	10
	CASSPRETQYF	TRBV18	TRBJ2-5	UPN13_TCR_baseline	scTCR-seq	10
	CASSVGTSVLDTQYF	TRBV9	TRBJ2-3	UPN13_TCR_baseline	scTCR-seq	10
	CASSHSGAYEQYF	TRBV4-1	TRBJ2-7	UPN13_TCR_baseline	scTCR-seq	9
	CASSRDSQETQYF	TRBV2	TRBJ2-5	UPN13_TCR_baseline	scTCR-seq	9
	CASSWGLAGSSYEQYF	TRBV5-5	TRBJ2-7	UPN13_TCR_baseline	scTCR-seq	9
	CASSETGGTYEQYF	TRBV6-1	TRBJ2-7	UPN13_TCR_baseline	scTCR-seq	8
	CASSPIRREVGTGELFF	TRBV7-3	TRBJ2-2	UPN13_TCR_baseline	scTCR-seq	8
	CATSQSVTGVNEQFF	TRBV15	TRBJ2-1	UPN13_TCR_baseline	scTCR-seq	8
	CARRVGREFF	TRBV2	TRBJ2-1	UPN13_TCR_baseline	scTCR-seq	7
	CASNVGRASNQPQHF	TRBV12-3	TRBJ1-5	UPN13_TCR_baseline	scTCR-seq	7
	CASSESREHGYTF	TRBV25-1	TRBJ1-2	UPN13_TCR_baseline	scTCR-seq	7
	CASSGEDNQPQHF	TRBV28	TRBJ1-5	UPN13_TCR_baseline	scTCR-seq	7
	CASSGPFSWNTEAFF	TRBV6-1	TRBJ1-1	UPN13_TCR_baseline	scTCR-seq	7
	CASSKNRVTTEAFF	TRBV3-1	TRBJ1-1	UPN13_TCR_baseline	scTCR-seq	7
	CASSLPIGKVTGELFF	TRBV5-1	TRBJ2-2	UPN13_TCR_baseline	scTCR-seq	7
	CASSLTSGGASETQYF	TRBV7-8	TRBJ2-5	UPN13_TCR_baseline	scTCR-seq	7
	CASSQDGLQGHTEAFF	TRBV4-2	TRBJ1-1	UPN13_TCR_baseline	scTCR-seq	7
	CASSVEAGGPSSGELFF	TRBV9	TRBJ2-2	UPN13_TCR_baseline	scTCR-seq	7
	CASSWGTGSSGYTF	TRBV5-1	TRBJ1-2	UPN13_TCR_baseline	scTCR-seq	7
	CSARDRRAYTEAFF	TRBV20-1	TRBJ1-1	UPN13_TCR_baseline	scTCR-seq	7
	CSVDESGNTEAFF	TRBV29-1	TRBJ1-1	UPN13_TCR_baseline	scTCR-seq	7
	CASASGTGLNIQYF	TRBV2	TRBJ2-4	UPN13_TCR_baseline	scTCR-seq	6
	CASRRGGNYNEQFF	TRBV6-5	TRBJ2-1	UPN13_TCR_baseline	scTCR-seq	6
	CASSPEEATGNLAKNIQYF	TRBV5-1	TRBJ2-4	UPN13_TCR_baseline	scTCR-seq	6
	CASSPGRWYEQYF	TRBV4-1	TRBJ2-7	UPN13_TCR_baseline	scTCR-seq	6
	CASSQNTGELFF	TRBV27	TRBJ2-2	UPN13_TCR_baseline	scTCR-seq	6
	CASSSSAGGNEQFF	TRBV7-9	TRBJ2-1	UPN13_TCR_baseline	scTCR-seq	6
	CASSYSFGRGASYNEQFF	TRBV6-2	TRBJ2-1	UPN13_TCR_baseline	scTCR-seq	6
	CASVGGDRSSYNSPLHF	TRBV7-9	TRBJ1-6	UPN13_TCR_baseline	scTCR-seq	6
	CATTHRGPYNEQFF	TRBV24-1	TRBJ2-1	UPN13_TCR_baseline	scTCR-seq	6
	CSAKTSGATYEQYF	TRBV20-1	TRBJ2-7	UPN13_TCR_baseline	scTCR-seq	6
	CAISGGDQGVDYEQYF	TRBV10-3	TRBJ2-7	UPN13_TCR_baseline	scTCR-seq	5
	CAISGRDNSPLHF	TRBV10-3	TRBJ1-6	UPN13_TCR_baseline	scTCR-seq	5
	CASRERGPLYEQYF	TRBV2	TRBJ2-7	UPN13_TCR_baseline	scTCR-seq	5
	CASSFVIQPQHF	TRBV28	TRBJ1-5	UPN13_TCR_baseline	scTCR-seq	5
	CASSFWTGVSYNEQFF	TRBV4-1	TRBJ2-1	UPN13_TCR_baseline	scTCR-seq	5
	CASSGQGAGNTIYF	TRBV5-1	TRBJ1-3	UPN13_TCR_baseline	scTCR-seq	5
	CASSLEGRTNTEAFF	TRBV5-1	TRBJ1-1	UPN13_TCR_baseline	scTCR-seq	5
	CASSLGPNNEQFF	TRBV12-3	TRBJ2-1	UPN13_TCR_baseline	scTCR-seq	5
	CASSLRGSLLAGGEQFF	TRBV7-9	TRBJ2-1	UPN13_TCR_baseline	scTCR-seq	5
	CASSLSGFSYGYTF	TRBV28	TRBJ1-2	UPN13_TCR_baseline	scTCR-seq	5
	CASSPGTSGILIQETQYF	TRBV7-7	TRBJ2-5	UPN13_TCR_baseline	scTCR-seq	5
	CASSRDRTGYSPLHF	TRBV5-1	TRBJ1-6	UPN13_TCR_baseline	scTCR-seq	5
	CATSDRPRTGQETQYF	TRBV24-1	TRBJ2-5	UPN13_TCR_baseline	scTCR-seq	5
	CATSFLAGAEDTQYF	TRBV25-1	TRBJ2-3	UPN13_TCR_baseline	scTCR-seq	5
	CAWSVAGNQPQHF	TRBV30	TRBJ1-5	UPN13_TCR_baseline	scTCR-seq	5
	CAISDSGRLAGDTTDTQYF	TRBV10-3	TRBJ2-3	UPN13_TCR_baseline	scTCR-seq	4
	CAITGENVLNYGYTF	TRBV10-3	TRBJ1-2	UPN13_TCR_baseline	scTCR-seq	4
	CASAHPLTVPNTGELFF	TRBV12-5	TRBJ2-2	UPN13_TCR_baseline	scTCR-seq	4
	CASRLGTSTYEQYF	TRBV10-2	TRBJ2-7	UPN13_TCR_baseline	scTCR-seq	4
	CASRTGTGSNQPQHF	TRBV6-5	TRBJ1-5	UPN13_TCR_baseline	scTCR-seq	4
	CASSAGLAGVYNEQFF	TRBV2	TRBJ2-1	UPN13_TCR_baseline	scTCR-seq	4
	CASSAGQGATDTQYF	TRBV7-3	TRBJ2-3	UPN13_TCR_baseline	scTCR-seq	4
	CASSFSGSSYNEQFF	TRBV10-2	TRBJ2-1	UPN13_TCR_baseline	scTCR-seq	4
	CASSLAKLGRLESYEQYF	TRBV7-8	TRBJ2-7	UPN13_TCR_baseline	scTCR-seq	4
	CASSLGLAGRDTQYF	TRBV11-2	TRBJ2-3	UPN13_TCR_baseline	scTCR-seq	4
	CASSLGTSAEETQYF	TRBV11-3	TRBJ2-5	UPN13_TCR_baseline	scTCR-seq	4
	CASSLRQGIETQYF	TRBV13	TRBJ2-5	UPN13_TCR_baseline	scTCR-seq	4
	CASSLVENTEAFF	TRBV5-1	TRBJ1-1	UPN13_TCR_baseline	scTCR-seq	4
	CASSPGGGRGDTQYF	TRBV7-3	TRBJ2-3	UPN13_TCR_baseline	scTCR-seq	4
	CASSPGLDNEQFF	TRBV5-6	TRBJ2-1	UPN13_TCR_baseline	scTCR-seq	4
	CASSPPRGPQHF	TRBV28	TRBJ1-5	UPN13_TCR_baseline	scTCR-seq	4
	CASSPSGGPNTEAFF	TRBV9	TRBJ1-1	UPN13_TCR_baseline	scTCR-seq	4
	CASSPSGSIDEQYF	TRBV4-2	TRBJ2-7	UPN13_TCR_baseline	scTCR-seq	4
	CASSPTPPGLAGVSTDTQYF	TRBV7-8	TRBJ2-3	UPN13_TCR_baseline	scTCR-seq	4
	CASSQGGGINEQFF	TRBV7-8	TRBJ2-1	UPN13_TCR_baseline	scTCR-seq	4
	CASSRNRGLEKLFF	TRBV4-2	TRBJ1-4	UPN13_TCR_baseline	scTCR-seq	4
	CASSRSRTGGGSPLHF	TRBV6-5	TRBJ1-6	UPN13_TCR_baseline	scTCR-seq	4
	CASSSGAMPHYGEQYF	TRBV27	TRBJ2-7	UPN13_TCR_baseline	scTCR-seq	4
	CASSVAETEQFF	TRBV9	TRBJ2-1	UPN13_TCR_baseline	scTCR-seq	4
	CASSWGGDEAFF	TRBV5-6	TRBJ1-1	UPN13_TCR_baseline	scTCR-seq	4
	CASSYSGRGGDYGYTF	TRBV6-6	TRBJ1-2	UPN13_TCR_baseline	scTCR-seq	4
	CASTAGDRDYGYTF	TRBV7-8	TRBJ1-2	UPN13_TCR_baseline	scTCR-seq	4
	CASTHRALSGANVLTF	TRBV2	TRBJ2-6	UPN13_TCR_baseline	scTCR-seq	4
	CASVRGETQYF	TRBV7-9	TRBJ2-5	UPN13_TCR_baseline	scTCR-seq	4
	CATQRDSGKNIQYF	TRBV2	TRBJ2-4	UPN13_TCR_baseline	scTCR-seq	4
	CATSDTGTRVYF	TRBV24-1	TRBJ1-5	UPN13_TCR_baseline	scTCR-seq	4
	CATSRDLSDSGDYGYTF	TRBV15	TRBJ1-2	UPN13_TCR_baseline	scTCR-seq	4
	CAVRRRDGSEQYF	TRBV27	TRBJ2-7	UPN13_TCR_baseline	scTCR-seq	4
	CAWSVQSGTHEQYF	TRBV30	TRBJ2-7	UPN13_TCR_baseline	scTCR-seq	4
	CSAITDKETQYF	TRBV20-1	TRBJ2-5	UPN13_TCR_baseline	scTCR-seq	4
	CSALGTSGGSEQYF	TRBV20-1	TRBJ2-7	UPN13_TCR_baseline	scTCR-seq	4
	CSARDGASGMNEQFF	TRBV20-1	TRBJ2-1	UPN13_TCR_baseline	scTCR-seq	4
	CSARDPDREEQPQHF	TRBV20-1	TRBJ1-5	UPN13_TCR_baseline	scTCR-seq	4
	CSARVGEPYEQYF	TRBV20-1	TRBJ2-7	UPN13_TCR_baseline	scTCR-seq	4
	CSASPLGWYGEKLFF	TRBV20-1	TRBJ1-4	UPN13_TCR_baseline	scTCR-seq	4
	CSVEELDQRGETQYF	TRBV29-1	TRBJ2-5	UPN13_TCR_baseline	scTCR-seq	4
	CAIKNRENTEAFF	TRBV10-3	TRBJ1-1	UPN13_TCR_baseline	scTCR-seq	3
	CAISPTAGRGTDTQYF	TRBV10-3	TRBJ2-3	UPN13_TCR_baseline	scTCR-seq	3
	CASGLTGLETDTQYF	TRBV27	TRBJ2-3	UPN13_TCR_baseline	scTCR-seq	3
	CASMPGGFDEQFF	TRBV2	TRBJ2-1	UPN13_TCR_baseline	scTCR-seq	3
	CASSAPGQGRFLYGYTF	TRBV9	TRBJ1-2	UPN13_TCR_baseline	scTCR-seq	3
	CASSEGTSGTYNEQFF	TRBV5-1	TRBJ2-1	UPN13_TCR_baseline	scTCR-seq	3
	CASSERFRQGAAEAFF	TRBV2	TRBJ1-1	UPN13_TCR_baseline	scTCR-seq	3
	CASSETLGQYF	TRBV2	TRBJ2-4	UPN13_TCR_baseline	scTCR-seq	3
	CASSEVSGGPNEQFF	TRBV6-1	TRBJ2-1	UPN13_TCR_baseline	scTCR-seq	3
	CASSFDRGQGDTQYF	TRBV28	TRBJ2-3	UPN13_TCR_baseline	scTCR-seq	3
	CASSFGRANTEAFF	TRBV11-2	TRBJ1-1	UPN13_TCR_baseline	scTCR-seq	3
	CASSFPRGSYGYTF	TRBV7-9	TRBJ1-2	UPN13_TCR_baseline	scTCR-seq	3
	CASSGGLNYEQYF	TRBV5-1	TRBJ2-7	UPN13_TCR_baseline	scTCR-seq	3
	CASSGSYGHSSGNTIYF	TRBV7-9	TRBJ1-3	UPN13_TCR_baseline	scTCR-seq	3
	CASSLDPPGLAGAGVDTQYF	TRBV7-8	TRBJ2-3	UPN13_TCR_baseline	scTCR-seq	3
	CASSLDSNQPQHF	TRBV11-2	TRBJ1-5	UPN13_TCR_baseline	scTCR-seq	3
	CASSLEHDEQYF	TRBV5-6	TRBJ2-7	UPN13_TCR_baseline	scTCR-seq	3
	CASSLGEGNEQFF	TRBV4-1	TRBJ2-1	UPN13_TCR_baseline	scTCR-seq	3
	CASSLLGGTVEQPQHF	TRBV7-6	TRBJ1-5	UPN13_TCR_baseline	scTCR-seq	3
	CASSLLGLAGITDTQYF	TRBV27	TRBJ2-3	UPN13_TCR_baseline	scTCR-seq	3
	CASSLLTGWGEKLFF	TRBV12-3	TRBJ1-4	UPN13_TCR_baseline	scTCR-seq	3
	CASSLMGGPDQETQYF	TRBV5-4	TRBJ2-5	UPN13_TCR_baseline	scTCR-seq	3
	CASSLPGSPLHF	TRBV6-5	TRBJ1-6	UPN13_TCR_baseline	scTCR-seq	3
	CASSLRWDEGNQPQHF	TRBV27	TRBJ1-5	UPN13_TCR_baseline	scTCR-seq	3
	CASSLSEGLYTGELFF	TRBV5-5	TRBJ2-2	UPN13_TCR_baseline	scTCR-seq	3
	CASSLSNRLSGNTIYF	TRBV7-2	TRBJ1-3	UPN13_TCR_baseline	scTCR-seq	3
	CASSLYEGMNTEAFF	TRBV7-9	TRBJ1-1	UPN13_TCR_baseline	scTCR-seq	3
	CASSPDPPYEQYF	TRBV18	TRBJ2-7	UPN13_TCR_baseline	scTCR-seq	3
	CASSPENRVNTEAFF	TRBV13	TRBJ1-1	UPN13_TCR_baseline	scTCR-seq	3
	CASSPGQGYQETQYF	TRBV7-9	TRBJ2-5	UPN13_TCR_baseline	scTCR-seq	3
	CASSPGTGYNEKLFF	TRBV2	TRBJ1-4	UPN13_TCR_baseline	scTCR-seq	3
	CASSPGTSGSVSYNEQFF	TRBV28	TRBJ2-1	UPN13_TCR_baseline	scTCR-seq	3
	CASSPIGTVKTYEQYF	TRBV7-8	TRBJ2-7	UPN13_TCR_baseline	scTCR-seq	3
	CASSPPSDYEQYF	TRBV13	TRBJ2-7	UPN13_TCR_baseline	scTCR-seq	3
	CASSPRAGRYGYTF	TRBV27	TRBJ1-2	UPN13_TCR_baseline	scTCR-seq	3
	CASSPRDSSTDTQYF	TRBV12-3	TRBJ2-3	UPN13_TCR_baseline	scTCR-seq	3
	CASSPTIAGAYNEQFF	TRBV7-3	TRBJ2-1	UPN13_TCR_baseline	scTCR-seq	3
	CASSQDFRVLAGGASGQFF	TRBV3-1	TRBJ2-1	UPN13_TCR_baseline	scTCR-seq	3
	CASSQDGARRHTDTQYF	TRBV4-2	TRBJ2-3	UPN13_TCR_baseline	scTCR-seq	3
	CASSQDRQRLYGYTF	TRBV4-1	TRBJ1-2	UPN13_TCR_baseline	scTCR-seq	3
	CASSQGDWTGRGQFF	TRBV4-1	TRBJ2-1	UPN13_TCR_baseline	scTCR-seq	3
	CASSQLAGPDQETQYF	TRBV3-1	TRBJ2-5	UPN13_TCR_baseline	scTCR-seq	3
	CASSQVLIRGAGSTDTQYF	TRBV3-1	TRBJ2-3	UPN13_TCR_baseline	scTCR-seq	3
	CASSQVSVSYEQYF	TRBV3-1	TRBJ2-7	UPN13_TCR_baseline	scTCR-seq	3
	CASSRTTGEDSPLHF	TRBV3-1	TRBJ1-6	UPN13_TCR_baseline	scTCR-seq	3
	CASSSASVRYTQYF	TRBV12-3	TRBJ2-3	UPN13_TCR_baseline	scTCR-seq	3
	CASSSGQGVFYEQYF	TRBV27	TRBJ2-7	UPN13_TCR_baseline	scTCR-seq	3
	CASSSGTSGNEQFF	TRBV7-9	TRBJ2-1	UPN13_TCR_baseline	scTCR-seq	3
	CASSSRGGPHF	TRBV12-4	TRBJ1-2	UPN13_TCR_baseline	scTCR-seq	3
	CASSSTGYLYF	TRBV6-1	TRBJ2-7	UPN13_TCR_baseline	scTCR-seq	3
	CASSTGTGVTGELFF	TRBV28	TRBJ2-2	UPN13_TCR_baseline	scTCR-seq	3
	CASSVSYEQYF	TRBV10-2	TRBJ2-7	UPN13_TCR_baseline	scTCR-seq	3
	CASSWGGAGSDLAKNIQYF	TRBV5-5	TRBJ2-4	UPN13_TCR_baseline	scTCR-seq	3
	CASSYTSSYNEQFF	TRBV6-5	TRBJ2-1	UPN13_TCR_baseline	scTCR-seq	3
	CASTLGTGYYEQYF	TRBV10-2	TRBJ2-7	UPN13_TCR_baseline	scTCR-seq	3
	CASTPPRAVNTEAFF	TRBV12-3	TRBJ1-1	UPN13_TCR_baseline	scTCR-seq	3
	CATQSARASGGYNEQFF	TRBV2	TRBJ2-1	UPN13_TCR_baseline	scTCR-seq	3
	CAWTGEFTDTQYF	TRBV30	TRBJ2-3	UPN13_TCR_baseline	scTCR-seq	3
	CAWTGHMNTEAFF	TRBV30	TRBJ1-1	UPN13_TCR_baseline	scTCR-seq	3
	CSANQGLHEQYF	TRBV20-1	TRBJ2-7	UPN13_TCR_baseline	scTCR-seq	3
	CSARIYGPLGYGYTF	TRBV20-1	TRBJ1-2	UPN13_TCR_baseline	scTCR-seq	3
	CSARRLAGDTGELFF	TRBV20-1	TRBJ2-2	UPN13_TCR_baseline	scTCR-seq	3
	CSTQGSGANVLTF	TRBV20-1	TRBJ2-6	UPN13_TCR_baseline	scTCR-seq	3
	CSVAAANTGELFF	TRBV29-1	TRBJ2-2	UPN13_TCR_baseline	scTCR-seq	3
	CSVGDYYNEQFF	TRBV29-1	TRBJ2-1	UPN13_TCR_baseline	scTCR-seq	3
	CSVRPGNYGYTF	TRBV20-1	TRBJ1-2	UPN13_TCR_baseline	scTCR-seq	3
	CAGTGPSSGNTIYF	TRBV30	TRBJ1-3	UPN13_TCR_baseline	scTCR-seq	2
	CAIKGFEKLFF	TRBV6-1	TRBJ1-4	UPN13_TCR_baseline	scTCR-seq	2
	CAISDPKGAFQETQYF	TRBV10-3	TRBJ2-5	UPN13_TCR_baseline	scTCR-seq	2
	CAISEPNPGLANTGELFF	TRBV10-3	TRBJ2-2	UPN13_TCR_baseline	scTCR-seq	2
	CAISEYRGFNQPQHF	TRBV10-3	TRBJ1-5	UPN13_TCR_baseline	scTCR-seq	2
	CAISGDYEQFF	TRBV10-3	TRBJ2-1	UPN13_TCR_baseline	scTCR-seq	2
	CAISPGGTHSYEQYF	TRBV10-3	TRBJ2-7	UPN13_TCR_baseline	scTCR-seq	2
	CASAPNLNQPQHF	TRBV2	TRBJ1-5	UPN13_TCR_baseline	scTCR-seq	2
	CASGGQENWAAEKLFF	TRBV28	TRBJ1-4	UPN13_TCR_baseline	scTCR-seq	2
	CASGPESLSHNEQFF	TRBV28	TRBJ2-1	UPN13_TCR_baseline	scTCR-seq	2
	CASGRGQGKRETQYF	TRBV12-5	TRBJ2-5	UPN13_TCR_baseline	scTCR-seq	2
	CASKGLLSYNEQFF	TRBV7-9	TRBJ2-1	UPN13_TCR_baseline	scTCR-seq	2
	CASKTGATSTDTQYF	TRBV28	TRBJ2-3	UPN13_TCR_baseline	scTCR-seq	2
	CASKTSGKTDTQYF	TRBV5-1	TRBJ2-3	UPN13_TCR_baseline	scTCR-seq	2
	CASLDTNYEQYF	TRBV6-5	TRBJ2-7	UPN13_TCR_baseline	scTCR-seq	2
	CASNSGDQETQYF	TRBV11-2	TRBJ2-5	UPN13_TCR_baseline	scTCR-seq	2
	CASPTGPNEKLFF	TRBV25-1	TRBJ1-4	UPN13_TCR_baseline	scTCR-seq	2
	CASRKKAGPGETQYF	TRBV7-8	TRBJ2-5	UPN13_TCR_baseline	scTCR-seq	2
	CASRKQGVRPLNEKLFF	TRBV5-1	TRBJ1-4	UPN13_TCR_baseline	scTCR-seq	2
	CASRMGSYNSPLHF	TRBV12-3	TRBJ1-6	UPN13_TCR_baseline	scTCR-seq	2
	CASRTGGTWYGYTF	TRBV10-2	TRBJ1-2	UPN13_TCR_baseline	scTCR-seq	2
	CASRTLAGVGNEQFF	TRBV27	TRBJ2-1	UPN13_TCR_baseline	scTCR-seq	2
	CASRTRTGGSTGELFF	TRBV6-5	TRBJ2-2	UPN13_TCR_baseline	scTCR-seq	2
	CASRVFLSTDTQYF	TRBV2	TRBJ2-3	UPN13_TCR_baseline	scTCR-seq	2
	CASSAAGTADTEAFF	TRBV9	TRBJ1-1	UPN13_TCR_baseline	scTCR-seq	2
	CASSAPPGSGGEKLFF	TRBV6-1	TRBJ1-4	UPN13_TCR_baseline	scTCR-seq	2
	CASSASHTQYF	TRBV6-1	TRBJ2-3	UPN13_TCR_baseline	scTCR-seq	2
	CASSASQGGVRGYTF	TRBV7-2	TRBJ1-2	UPN13_TCR_baseline	scTCR-seq	2
	CASSDARDGNQPQHF	TRBV2	TRBJ1-5	UPN13_TCR_baseline	scTCR-seq	2
	CASSDSLNEKLFF	TRBV4-1	TRBJ1-4	UPN13_TCR_baseline	scTCR-seq	2
	CASSEALLGTRFVSLHF	TRBV6-1	TRBJ1-6	UPN13_TCR_baseline	scTCR-seq	2
	CASSEGDGDDYGYTF	TRBV5-1	TRBJ1-2	UPN13_TCR_baseline	scTCR-seq	2
	CASSEGGGPPGDDGYTF	TRBV7-3	TRBJ1-2	UPN13_TCR_baseline	scTCR-seq	2
	CASSEGGGYEQYF	TRBV2	TRBJ2-7	UPN13_TCR_baseline	scTCR-seq	2
	CASSEGIRGYEQYF	TRBV6-1	TRBJ2-7	UPN13_TCR_baseline	scTCR-seq	2
	CASSENTEGATTGELFF	TRBV6-1	TRBJ2-2	UPN13_TCR_baseline	scTCR-seq	2
	CASSERVRQGASEAFF	TRBV2	TRBJ1-1	UPN13_TCR_baseline	scTCR-seq	2
	CASSESRYDEQFF	TRBV10-1	TRBJ2-1	UPN13_TCR_baseline	scTCR-seq	2
	CASSEYDRGENYEQYF	TRBV10-2	TRBJ2-7	UPN13_TCR_baseline	scTCR-seq	2
	CASSFGGAHYGYTF	TRBV11-2	TRBJ1-2	UPN13_TCR_baseline	scTCR-seq	2
	CASSFGPLPSGGNNEQFF	TRBV5-1	TRBJ2-1	UPN13_TCR_baseline	scTCR-seq	2
	CASSFGPRSYSGANVLTF	TRBV7-8	TRBJ2-6	UPN13_TCR_baseline	scTCR-seq	2
	CASSFLAGLSGETQYF	TRBV5-1	TRBJ2-5	UPN13_TCR_baseline	scTCR-seq	2
	CASSFLSGTDTQYF	TRBV28	TRBJ2-3	UPN13_TCR_baseline	scTCR-seq	2
	CASSFRGTSGSYFTGELFF	TRBV27	TRBJ2-2	UPN13_TCR_baseline	scTCR-seq	2
	CASSGDEQFF	TRBV12-3	TRBJ2-1	UPN13_TCR_baseline	scTCR-seq	2
	CASSGFLGELFF	TRBV2	TRBJ2-2	UPN13_TCR_baseline	scTCR-seq	2
	CASSGGPPYGYTF	TRBV25-1	TRBJ1-2	UPN13_TCR_baseline	scTCR-seq	2
	CASSGQGGETQYF	TRBV19	TRBJ2-5	UPN13_TCR_baseline	scTCR-seq	2
	CASSGRDEQFF	TRBV6-1	TRBJ2-1	UPN13_TCR_baseline	scTCR-seq	2
	CASSGTDNQPQHF	TRBV28	TRBJ1-5	UPN13_TCR_baseline	scTCR-seq	2
	CASSGYTDTQYF	TRBV2	TRBJ2-3	UPN13_TCR_baseline	scTCR-seq	2
	CASSHLQGAGANVLTF	TRBV3-1	TRBJ2-6	UPN13_TCR_baseline	scTCR-seq	2
	CASSHPVASGPTGELFF	TRBV4-1	TRBJ2-2	UPN13_TCR_baseline	scTCR-seq	2
	CASSHRTENTEAFF	TRBV4-1	TRBJ1-1	UPN13_TCR_baseline	scTCR-seq	2
	CASSILKGGHNEQFF	TRBV5-5	TRBJ2-1	UPN13_TCR_baseline	scTCR-seq	2
	CASSKTRGGLYEQYF	TRBV28	TRBJ2-7	UPN13_TCR_baseline	scTCR-seq	2
	CASSLAGGSYNEQFF	TRBV7-2	TRBJ2-1	UPN13_TCR_baseline	scTCR-seq	2
	CASSLAGVYEQYF	TRBV5-4	TRBJ2-7	UPN13_TCR_baseline	scTCR-seq	2
	CASSLARGEAFF	TRBV5-1	TRBJ1-1	UPN13_TCR_baseline	scTCR-seq	2
	CASSLARRHNEQFF	TRBV28	TRBJ2-1	UPN13_TCR_baseline	scTCR-seq	2
	CASSLAVPGQTQETQYF	TRBV7-8	TRBJ2-5	UPN13_TCR_baseline	scTCR-seq	2
	CASSLDQETQYF	TRBV7-2	TRBJ2-5	UPN13_TCR_baseline	scTCR-seq	2
	CASSLDREETQYF	TRBV12-3	TRBJ2-5	UPN13_TCR_baseline	scTCR-seq	2
	CASSLDRLILNTEAFF	TRBV7-3	TRBJ1-1	UPN13_TCR_baseline	scTCR-seq	2
	CASSLDRSYEQYF	TRBV27	TRBJ2-7	UPN13_TCR_baseline	scTCR-seq	2
	CASSLERLGEQFF	TRBV5-1	TRBJ2-1	UPN13_TCR_baseline	scTCR-seq	2
	CASSLEVNTEAFF	TRBV6-1	TRBJ1-1	UPN13_TCR_baseline	scTCR-seq	2
	CASSLFRGDTGELFF	TRBV11-3	TRBJ2-2	UPN13_TCR_baseline	scTCR-seq	2
	CASSLFYGRNEQFF	TRBV5-1	TRBJ2-1	UPN13_TCR_baseline	scTCR-seq	2
	CASSLGDFQETQYF	TRBV5-1	TRBJ2-5	UPN13_TCR_baseline	scTCR-seq	2
	CASSLGGGEQFF	TRBV11-2	TRBJ2-1	UPN13_TCR_baseline	scTCR-seq	2
	CASSLGGGGNNEQFF	TRBV5-1	TRBJ2-1	UPN13_TCR_baseline	scTCR-seq	2
	CASSLGLLSSYNSPLHF	TRBV7-2	TRBJ1-6	UPN13_TCR_baseline	scTCR-seq	2
	CASSLGLQGGEQFF	TRBV11-2	TRBJ2-1	UPN13_TCR_baseline	scTCR-seq	2
	CASSLGPRTYNSPLHF	TRBV7-2	TRBJ1-6	UPN13_TCR_baseline	scTCR-seq	2
	CASSLGPSPGTLSWDEKLFF	TRBV7-2	TRBJ1-4	UPN13_TCR_baseline	scTCR-seq	2
	CASSLGQGAYEQYF	TRBV13	TRBJ2-7	UPN13_TCR_baseline	scTCR-seq	2
	CASSLGQGVRGTQYF	TRBV7-6	TRBJ2-5	UPN13_TCR_baseline	scTCR-seq	2
	CASSLGQGVSEQFF	TRBV11-2	TRBJ2-1	UPN13_TCR_baseline	scTCR-seq	2
	CASSLGQGYTGELFF	TRBV5-1	TRBJ2-2	UPN13_TCR_baseline	scTCR-seq	2
	CASSLGQNTEAFF	TRBV5-1	TRBJ1-1	UPN13_TCR_baseline	scTCR-seq	2
	CASSLGRGREQYF	TRBV7-2	TRBJ2-7	UPN13_TCR_baseline	scTCR-seq	2
	CASSLGSGGFGTEAFF	TRBV5-1	TRBJ1-1	UPN13_TCR_baseline	scTCR-seq	2
	CASSLGTDTQYF	TRBV12-4	TRBJ2-3	UPN13_TCR_baseline	scTCR-seq	2
	CASSLGTSGVYNEQFF	TRBV11-3	TRBJ2-1	UPN13_TCR_baseline	scTCR-seq	2
	CASSLGVVNTEAFF	TRBV7-3	TRBJ1-1	UPN13_TCR_baseline	scTCR-seq	2
	CASSLIPTEGETQYF	TRBV5-6	TRBJ2-5	UPN13_TCR_baseline	scTCR-seq	2
	CASSLLPGTGALTGELFF	TRBV7-3	TRBJ2-2	UPN13_TCR_baseline	scTCR-seq	2
	CASSLMETQYF	TRBV5-1	TRBJ2-5	UPN13_TCR_baseline	scTCR-seq	2
	CASSLNGYTQYF	TRBV7-8	TRBJ2-3	UPN13_TCR_baseline	scTCR-seq	2
	CASSLRGVLRGTTGELFF	TRBV12-3	TRBJ2-2	UPN13_TCR_baseline	scTCR-seq	2
	CASSLRSGDYEQYF	TRBV7-3	TRBJ2-7	UPN13_TCR_baseline	scTCR-seq	2
	CASSLRTGAYEQYF	TRBV7-2	TRBJ2-7	UPN13_TCR_baseline	scTCR-seq	2
	CASSLSGGAREQFF	TRBV7-3	TRBJ2-1	UPN13_TCR_baseline	scTCR-seq	2
	CASSLSGGSIYEQFF	TRBV7-2	TRBJ2-1	UPN13_TCR_baseline	scTCR-seq	2
	CASSLSGLNTEAFF	TRBV5-1	TRBJ1-1	UPN13_TCR_baseline	scTCR-seq	2
	CASSLSRAVSDTQYF	TRBV11-1	TRBJ2-3	UPN13_TCR_baseline	scTCR-seq	2
	CASSLSSWMTGGTEAFF	TRBV28	TRBJ1-1	UPN13_TCR_baseline	scTCR-seq	2
	CASSLSVSNQPQHF	TRBV18	TRBJ1-5	UPN13_TCR_baseline	scTCR-seq	2
	CASSLTGSYEQYF	TRBV5-6	TRBJ2-7	UPN13_TCR_baseline	scTCR-seq	2
	CASSLTPGGDNEQFF	TRBV5-6	TRBJ2-1	UPN13_TCR_baseline	scTCR-seq	2
	CASSLTPSGVNEQFF	TRBV27	TRBJ2-1	UPN13_TCR_baseline	scTCR-seq	2
	CASSLVQLSTDTQYF	TRBV7-9	TRBJ2-3	UPN13_TCR_baseline	scTCR-seq	2
	CASSNRPERTDTQYF	TRBV27	TRBJ2-3	UPN13_TCR_baseline	scTCR-seq	2
	CASSPADRLAGGYTF	TRBV27	TRBJ1-2	UPN13_TCR_baseline	scTCR-seq	2
	CASSPDRATQYF	TRBV7-9	TRBJ2-3	UPN13_TCR_baseline	scTCR-seq	2
	CASSPDVAYNEQFF	TRBV14	TRBJ2-1	UPN13_TCR_baseline	scTCR-seq	2
	CASSPGGLAGKETQYF	TRBV12-3	TRBJ2-5	UPN13_TCR_baseline	scTCR-seq	2
	CASSPGGWRQGYEQYF	TRBV7-2	TRBJ2-7	UPN13_TCR_baseline	scTCR-seq	2
	CASSPGPGEIQPQHF	TRBV12-3	TRBJ1-5	UPN13_TCR_baseline	scTCR-seq	2
	CASSPKRLGDTQYF	TRBV18	TRBJ2-3	UPN13_TCR_baseline	scTCR-seq	2
	CASSPLGLRKETQYF	TRBV5-1	TRBJ2-5	UPN13_TCR_baseline	scTCR-seq	2
	CASSPLPVGQGSADTQYF	TRBV18	TRBJ2-3	UPN13_TCR_baseline	scTCR-seq	2
	CASSPLQGAYEQYF	TRBV5-1	TRBJ2-7	UPN13_TCR_baseline	scTCR-seq	2
	CASSPNTGVRYNEQFF	TRBV18	TRBJ2-1	UPN13_TCR_baseline	scTCR-seq	2
	CASSPQLLGSSTGELFF	TRBV19	TRBJ2-2	UPN13_TCR_baseline	scTCR-seq	2
	CASSPRAGELFF	TRBV9	TRBJ2-2	UPN13_TCR_baseline	scTCR-seq	2
	CASSPREGFGYTF	TRBV12-4	TRBJ1-2	UPN13_TCR_baseline	scTCR-seq	2
	CASSPRRVQALGLNEQFF	TRBV4-2	TRBJ2-1	UPN13_TCR_baseline	scTCR-seq	2
	CASSPRTTGGGTEAFF	TRBV4-1	TRBJ1-1	UPN13_TCR_baseline	scTCR-seq	2
	CASSPSGDEQFF	TRBV5-1	TRBJ2-1	UPN13_TCR_baseline	scTCR-seq	2
	CASSPSGEERNYGYTF	TRBV5-1	TRBJ1-2	UPN13_TCR_baseline	scTCR-seq	2
	CASSPTGMDSPLHF	TRBV12-3	TRBJ1-6	UPN13_TCR_baseline	scTCR-seq	2
	CASSPTTSGGAVDTQYF	TRBV5-6	TRBJ2-3	UPN13_TCR_baseline	scTCR-seq	2
	CASSPVRRYQETQYF	TRBV3-1	TRBJ2-5	UPN13_TCR_baseline	scTCR-seq	2
	CASSPWTGRKTDTQYF	TRBV7-2	TRBJ2-3	UPN13_TCR_baseline	scTCR-seq	2
	CASSQAGSEQYF	TRBV3-1	TRBJ2-7	UPN13_TCR_baseline	scTCR-seq	2
	CASSQDLGTSGVFEQFF	TRBV3-1	TRBJ2-1	UPN13_TCR_baseline	scTCR-seq	2
	CASSQDLLAGAQVGETQYF	TRBV4-1	TRBJ2-5	UPN13_TCR_baseline	scTCR-seq	2
	CASSQDPVVLGSNNEQFF	TRBV4-1	TRBJ2-1	UPN13_TCR_baseline	scTCR-seq	2
	CASSQDQKMAFF	TRBV3-1	TRBJ1-1	UPN13_TCR_baseline	scTCR-seq	2
	CASSQDREGLSNTEAFF	TRBV4-1	TRBJ1-1	UPN13_TCR_baseline	scTCR-seq	2
	CASSQDTAGVNTQYF	TRBV4-1	TRBJ2-3	UPN13_TCR_baseline	scTCR-seq	2
	CASSQEGGLDEQYF	TRBV4-2	TRBJ2-7	UPN13_TCR_baseline	scTCR-seq	2
	CASSQEGNMSGYTF	TRBV3-1	TRBJ1-2	UPN13_TCR_baseline	scTCR-seq	2
	CASSQELWLSNTGELFF	TRBV14	TRBJ2-2	UPN13_TCR_baseline	scTCR-seq	2
	CASSQGLAENTGELFF	TRBV3-1	TRBJ2-2	UPN13_TCR_baseline	scTCR-seq	2
	CASSQGRGSPLHF	TRBV3-1	TRBJ1-6	UPN13_TCR_baseline	scTCR-seq	2
	CASSQGRQETQYF	TRBV7-9	TRBJ2-5	UPN13_TCR_baseline	scTCR-seq	2
	CASSQRGGRPLHF	TRBV3-1	TRBJ1-6	UPN13_TCR_baseline	scTCR-seq	2
	CASSQTRNYGEQFF	TRBV6-4	TRBJ2-1	UPN13_TCR_baseline	scTCR-seq	2
	CASSQTSGSGGEQFF	TRBV14	TRBJ2-1	UPN13_TCR_baseline	scTCR-seq	2
	CASSQVGGGKIYGYTF	TRBV4-1	TRBJ1-2	UPN13_TCR_baseline	scTCR-seq	2
	CASSRAGGPYEQYF	TRBV18	TRBJ2-7	UPN13_TCR_baseline	scTCR-seq	2
	CASSRAGNGYTF	TRBV12-4	TRBJ1-2	UPN13_TCR_baseline	scTCR-seq	2
	CASSRDGNNYGYTF	TRBV6-1	TRBJ1-2	UPN13_TCR_baseline	scTCR-seq	2
	CASSREYQETQYF	TRBV5-1	TRBJ2-5	UPN13_TCR_baseline	scTCR-seq	2
	CASSRGAVNEQYF	TRBV19	TRBJ2-7	UPN13_TCR_baseline	scTCR-seq	2
	CASSRGQGGDTEAFF	TRBV7-8	TRBJ1-1	UPN13_TCR_baseline	scTCR-seq	2
	CASSRLGESTDTQYF	TRBV7-9	TRBJ2-3	UPN13_TCR_baseline	scTCR-seq	2
	CASSRQGVGEQFF	TRBV12-4	TRBJ2-1	UPN13_TCR_baseline	scTCR-seq	2
	CASSRQQGGRRGYTF	TRBV6-5	TRBJ1-2	UPN13_TCR_baseline	scTCR-seq	2
	CASSRRKDTFLQETQYF	TRBV27	TRBJ2-5	UPN13_TCR_baseline	scTCR-seq	2
	CASSRTGVNYGYTF	TRBV6-5	TRBJ1-2	UPN13_TCR_baseline	scTCR-seq	2
	CASSRTSGRAGELFF	TRBV3-1	TRBJ2-2	UPN13_TCR_baseline	scTCR-seq	2
	CASSSDGGLVRNEQFF	TRBV11-2	TRBJ2-1	UPN13_TCR_baseline	scTCR-seq	2
	CASSSDYDDYNEQFF	TRBV6-4	TRBJ2-1	UPN13_TCR_baseline	scTCR-seq	2
	CASSSGGSYNEQFF	TRBV5-1	TRBJ2-1	UPN13_TCR_baseline	scTCR-seq	2
	CASSSGLAGYNEQFF	TRBV5-1	TRBJ2-1	UPN13_TCR_baseline	scTCR-seq	2
	CASSSGQGATEAFF	TRBV5-1	TRBJ1-1	UPN13_TCR_baseline	scTCR-seq	2
	CASSSGTGILA	TRBV7-9	TRBJ1-1	UPN13_TCR_baseline	scTCR-seq	2
	CASSSHPAGGPFEETQYF	TRBV11-2	TRBJ2-5	UPN13_TCR_baseline	scTCR-seq	2
	CASSSHQTGRNYGYTF	TRBV5-5	TRBJ1-2	UPN13_TCR_baseline	scTCR-seq	2
	CASSSKGGLRGLAFF	TRBV7-9	TRBJ1-1	UPN13_TCR_baseline	scTCR-seq	2
	CASSSPAAGGEPQHF	TRBV11-2	TRBJ1-5	UPN13_TCR_baseline	scTCR-seq	2
	CASSSPGNEQFF	TRBV28	TRBJ2-1	UPN13_TCR_baseline	scTCR-seq	2
	CASSSQPGQGAPGELFF	TRBV6-5	TRBJ2-2	UPN13_TCR_baseline	scTCR-seq	2
	CASSSQTSVLADTQYF	TRBV7-9	TRBJ2-3	UPN13_TCR_baseline	scTCR-seq	2
	CASSSRGGDTGELFF	TRBV7-9	TRBJ2-2	UPN13_TCR_baseline	scTCR-seq	2
	CASSTARRTVLFSSTDTQYF	TRBV7-8	TRBJ2-3	UPN13_TCR_baseline	scTCR-seq	2
	CASSTGEGEQYF	TRBV28	TRBJ2-7	UPN13_TCR_baseline	scTCR-seq	2
	CASSTGGTPRRTVYEQYF	TRBV7-9	TRBJ2-7	UPN13_TCR_baseline	scTCR-seq	2
	CASSTPKGGGLNTEAFF	TRBV9	TRBJ1-1	UPN13_TCR_baseline	scTCR-seq	2
	CASSTSNQPQHF	TRBV27	TRBJ1-5	UPN13_TCR_baseline	scTCR-seq	2
	CASSTTGNTEAFF	TRBV2	TRBJ1-1	UPN13_TCR_baseline	scTCR-seq	2
	CASSVASAESEQYF	TRBV9	TRBJ2-7	UPN13_TCR_baseline	scTCR-seq	2
	CASSVASGDSTDTQYF	TRBV6-4	TRBJ2-3	UPN13_TCR_baseline	scTCR-seq	2
	CASSVDPTRHEQFF	TRBV9	TRBJ2-1	UPN13_TCR_baseline	scTCR-seq	2
	CASSVGALGYNEQFF	TRBV5-1	TRBJ2-1	UPN13_TCR_baseline	scTCR-seq	2
	CASSVGGSYNEQFF	TRBV9	TRBJ2-1	UPN13_TCR_baseline	scTCR-seq	2
	CASSVISSGVYNEQFF	TRBV9	TRBJ2-1	UPN13_TCR_baseline	scTCR-seq	2
	CASSVMDRGTEAFF	TRBV27	TRBJ1-1	UPN13_TCR_baseline	scTCR-seq	2
	CASSVVMAGIQYF	TRBV9	TRBJ2-4	UPN13_TCR_baseline	scTCR-seq	2
	CASSWDSGANVLTF	TRBV5-5	TRBJ2-6	UPN13_TCR_baseline	scTCR-seq	2
	CASSWGTGFTEAFF	TRBV12-3	TRBJ1-1	UPN13_TCR_baseline	scTCR-seq	2
	CASSYCREFAPCEQYF	TRBV6-6	TRBJ2-7	UPN13_TCR_baseline	scTCR-seq	2
	CASSYGSSTDTQYF	TRBV12-4	TRBJ2-3	UPN13_TCR_baseline	scTCR-seq	2
	CASSYPQGRSDTQYF	TRBV12-4	TRBJ2-3	UPN13_TCR_baseline	scTCR-seq	2
	CASSYSGPQHF	TRBV12-3	TRBJ1-5	UPN13_TCR_baseline	scTCR-seq	2
	CASSYSTAGSTEAFF	TRBV6-5	TRBJ1-1	UPN13_TCR_baseline	scTCR-seq	2
	CASSYVTSGAADTQYF	TRBV6-2	TRBJ2-3	UPN13_TCR_baseline	scTCR-seq	2
	CASTAGRMNTEAFF	TRBV11-2	TRBJ1-1	UPN13_TCR_baseline	scTCR-seq	2
	CASTSSGGIYNEQFF	TRBV2	TRBJ2-1	UPN13_TCR_baseline	scTCR-seq	2
	CASTYRGSNFNEQFF	TRBV2	TRBJ2-1	UPN13_TCR_baseline	scTCR-seq	2
	CASVTGTEAFF	TRBV28	TRBJ1-1	UPN13_TCR_baseline	scTCR-seq	2
	CATRDRGTGELFF	TRBV24-1	TRBJ2-2	UPN13_TCR_baseline	scTCR-seq	2
	CATSDASTSGGAWSYNEQFF	TRBV24-1	TRBJ2-1	UPN13_TCR_baseline	scTCR-seq	2
	CATSDIGRGRGSETQYF	TRBV24-1	TRBJ2-5	UPN13_TCR_baseline	scTCR-seq	2
	CATSDPSGRGTGELFF	TRBV24-1	TRBJ2-2	UPN13_TCR_baseline	scTCR-seq	2
	CATSSGLTDTQYF	TRBV24-1	TRBJ2-3	UPN13_TCR_baseline	scTCR-seq	2
	CATSTPSESTDTQYF	TRBV15	TRBJ2-3	UPN13_TCR_baseline	scTCR-seq	2
	CATTQGHEQFF	TRBV24-1	TRBJ2-1	UPN13_TCR_baseline	scTCR-seq	2
	CAWGGAYNEQFF	TRBV30	TRBJ2-1	UPN13_TCR_baseline	scTCR-seq	2
	CAWSGDNQPQHF	TRBV30	TRBJ1-5	UPN13_TCR_baseline	scTCR-seq	2
	CAWSRGFNQPQHF	TRBV30	TRBJ1-5	UPN13_TCR_baseline	scTCR-seq	2
	CAWSVTVTGELFF	TRBV30	TRBJ2-2	UPN13_TCR_baseline	scTCR-seq	2
	CLTDQEPNYGYTF	TRBV20-1	TRBJ1-2	UPN13_TCR_baseline	scTCR-seq	2
	CSAEGTGTWTQYF	TRBV20-1	TRBJ2-5	UPN13_TCR_baseline	scTCR-seq	2
	CSAKDRFSNTGELFF	TRBV29-1	TRBJ2-2	UPN13_TCR_baseline	scTCR-seq	2
	CSAKPKDQPQHF	TRBV20-1	TRBJ1-5	UPN13_TCR_baseline	scTCR-seq	2
	CSALAGGPSYTQYF	TRBV20-1	TRBJ2-3	UPN13_TCR_baseline	scTCR-seq	2
	CSARAFLDTGGTEAFF	TRBV20-1	TRBJ1-1	UPN13_TCR_baseline	scTCR-seq	2
	CSARDLPANTGELFF	TRBV20-1	TRBJ2-2	UPN13_TCR_baseline	scTCR-seq	2
	CSARDRAGLATNEQFF	TRBV20-1	TRBJ2-1	UPN13_TCR_baseline	scTCR-seq	2
	CSARDRGPYGYTF	TRBV20-1	TRBJ1-2	UPN13_TCR_baseline	scTCR-seq	2
	CSARGDGTSGSQPYEQYF	TRBV20-1	TRBJ2-7	UPN13_TCR_baseline	scTCR-seq	2
	CSARGGPDGETQYF	TRBV20-1	TRBJ2-5	UPN13_TCR_baseline	scTCR-seq	2
	CSARGLAKDETQYF	TRBV20-1	TRBJ2-5	UPN13_TCR_baseline	scTCR-seq	2
	CSARIGREQFF	TRBV20-1	TRBJ2-1	UPN13_TCR_baseline	scTCR-seq	2
	CSARKGAAYEQYF	TRBV20-1	TRBJ2-7	UPN13_TCR_baseline	scTCR-seq	2
	CSARTGNTEAFF	TRBV20-1	TRBJ1-1	UPN13_TCR_baseline	scTCR-seq	2
	CSARTLSNEQFF	TRBV20-1	TRBJ2-1	UPN13_TCR_baseline	scTCR-seq	2
	CSARVLDNQPQHF	TRBV20-1	TRBJ1-5	UPN13_TCR_baseline	scTCR-seq	2
	CSARVRLAGGKGTQYF	TRBV20-1	TRBJ2-3	UPN13_TCR_baseline	scTCR-seq	2
	CSARVVGASGRKWVNEQFF	TRBV20-1	TRBJ2-1	UPN13_TCR_baseline	scTCR-seq	2
	CSARYRGRGYGYTF	TRBV20-1	TRBJ1-2	UPN13_TCR_baseline	scTCR-seq	2
	CSASGYQRRFRETQYF	TRBV20-1	TRBJ2-5	UPN13_TCR_baseline	scTCR-seq	2
	CSASNGGSGYGELFF	TRBV20-1	TRBJ2-2	UPN13_TCR_baseline	scTCR-seq	2
	CSASRDGSYEQYF	TRBV20-1	TRBJ2-7	UPN13_TCR_baseline	scTCR-seq	2
	CSASSGQGAAYEQYF	TRBV20-1	TRBJ2-7	UPN13_TCR_baseline	scTCR-seq	2
	CSATGSDGNTIYF	TRBV20-1	TRBJ1-3	UPN13_TCR_baseline	scTCR-seq	2
	CSATQNDPTTNNSPLHF	TRBV20-1	TRBJ1-6	UPN13_TCR_baseline	scTCR-seq	2
	CSATTGVGANVLTF	TRBV29-1	TRBJ2-6	UPN13_TCR_baseline	scTCR-seq	2
	CSGQLTGHEQYF	TRBV29-1	TRBJ2-7	UPN13_TCR_baseline	scTCR-seq	2
	CSIRWYTGELFF	TRBV29-1	TRBJ2-2	UPN13_TCR_baseline	scTCR-seq	2
	CSSSGTGQETQYF	TRBV29-1	TRBJ2-5	UPN13_TCR_baseline	scTCR-seq	2
	CSVDGAGGKVYTEAFF	TRBV29-1	TRBJ1-1	UPN13_TCR_baseline	scTCR-seq	2
	CSVEERAGMGYEQYF	TRBV29-1	TRBJ2-7	UPN13_TCR_baseline	scTCR-seq	2
	CSVEGPGLAGRISTDTQYF	TRBV29-1	TRBJ2-3	UPN13_TCR_baseline	scTCR-seq	2
	CSVGGDRGHGYTF	TRBV29-1	TRBJ1-2	UPN13_TCR_baseline	scTCR-seq	2
	CSVGGTFYEQYF	TRBV29-1	TRBJ2-7	UPN13_TCR_baseline	scTCR-seq	2
	CSVGQGWETQYF	TRBV29-1	TRBJ2-5	UPN13_TCR_baseline	scTCR-seq	2
	CSVGSAKDYMNTEAFF	TRBV29-1	TRBJ1-1	UPN13_TCR_baseline	scTCR-seq	2
	CSVSSTGERNSPLHF	TRBV29-1	TRBJ1-6	UPN13_TCR_baseline	scTCR-seq	2
	CSVVGVNTGELFF	TRBV29-1	TRBJ2-2	UPN13_TCR_baseline	scTCR-seq	2
	CSVVTISGNEQFF	TRBV29-1	TRBJ2-1	UPN13_TCR_baseline	scTCR-seq	2
	CASSLGGTDTQYF	TRBV5-6	TRBJ2-3	UPN14_TCR_baseline	scTCR-seq	588
	CASSFGGNQPQHF	TRBV7-3	TRBJ1-5	UPN14_TCR_baseline	scTCR-seq	476
	CASSVDGQTYEQYF	TRBV9	TRBJ2-7	UPN14_TCR_baseline	scTCR-seq	280
	CASSQVFETGLGYTF	TRBV3-1	TRBJ1-2	UPN14_TCR_baseline	scTCR-seq	252
	CASSPSLGQGGTGELFF	TRBV19	TRBJ2-2	UPN14_TCR_baseline	scTCR-seq	206
	CSAISVKGYEQYF	TRBV20-1	TRBJ2-7	UPN14_TCR_baseline	scTCR-seq	184
	CASSQDSSQGILGYTF	TRBV4-3	TRBJ1-2	UPN14_TCR_baseline	scTCR-seq	149
	CASSLGDSGGLDGELFF	TRBV28	TRBJ2-2	UPN14_TCR_baseline	scTCR-seq	144
	CRGRKGANVLTF	TRBV20-1	TRBJ2-6	UPN14_TCR_baseline	scTCR-seq	143
	CASRSDSYTGELFF	TRBV7-3	TRBJ2-2	UPN14_TCR_baseline	scTCR-seq	142
	CATSRVAGETQYF	TRBV15	TRBJ2-5	UPN14_TCR_baseline	scTCR-seq	142
	CSARDPGQVGNTEAFF	TRBV20-1	TRBJ1-1	UPN14_TCR_baseline	scTCR-seq	136
	CASTLAEYQETQYF	TRBV13	TRBJ2-5	UPN14_TCR_baseline	scTCR-seq	133
	CSARDWRDSYNSPLHF	TRBV20-1	TRBJ1-6	UPN14_TCR_baseline	scTCR-seq	133
	CASSSWTDSGNTIYF	TRBV18	TRBJ1-3	UPN14_TCR_baseline	scTCR-seq	117
	CASSLSGFYNEQFF	TRBV7-8	TRBJ2-1	UPN14_TCR_baseline	scTCR-seq	114
	CASSFPGQGFKNEKLFF	TRBV5-5	TRBJ1-4	UPN14_TCR_baseline	scTCR-seq	91
	CASSVDEVGTEAFF	TRBV9	TRBJ1-1	UPN14_TCR_baseline	scTCR-seq	86
	CATSRELGRGGTGELFF	TRBV15	TRBJ2-2	UPN14_TCR_baseline	scTCR-seq	83
	CASSLASGITDTQYF	TRBV5-6	TRBJ2-3	UPN14_TCR_baseline	scTCR-seq	78
	CSARARGARETQYF	TRBV20-1	TRBJ2-5	UPN14_TCR_baseline	scTCR-seq	75
	CRPGGLSTEAFF	TRBV20-1	TRBJ1-1	UPN14_TCR_baseline	scTCR-seq	73
	CASSLIGPNYGYTF	TRBV7-9	TRBJ1-2	UPN14_TCR_baseline	scTCR-seq	71
	CASSHAGTAIQETQYF	TRBV3-1	TRBJ2-5	UPN14_TCR_baseline	scTCR-seq	63
	CASSQSTDTQYF	TRBV2	TRBJ2-3	UPN14_TCR_baseline	scTCR-seq	62
	CASSYLSGNTIYF	TRBV6-5	TRBJ1-3	UPN14_TCR_baseline	scTCR-seq	58
	CASSWTGDLRQETQYF	TRBV13	TRBJ2-5	UPN14_TCR_baseline	scTCR-seq	52
	CATSDLLAKDTQYF	TRBV24-1	TRBJ2-3	UPN14_TCR_baseline	scTCR-seq	48
	CASSPGTAPIYEQYF	TRBV5-1	TRBJ2-7	UPN14_TCR_baseline	scTCR-seq	47
	CASSQITEINSPLHF	TRBV3-1	TRBJ1-6	UPN14_TCR_baseline	scTCR-seq	44
	CASTLSGFYNEQFF	TRBV7-8	TRBJ2-1	UPN14_TCR_baseline	scTCR-seq	36
	CASGLGTANTGELFF	TRBV12-5	TRBJ2-2	UPN14_TCR_baseline	scTCR-seq	35
	CSASRGGRNTEAFF	TRBV20-1	TRBJ1-1	UPN14_TCR_baseline	scTCR-seq	35
	CASSYSGDQGYTF	TRBV6-5	TRBJ1-2	UPN14_TCR_baseline	scTCR-seq	33
	CSALLRDYEQYF	TRBV20-1	TRBJ2-7	UPN14_TCR_baseline	scTCR-seq	33
	CASSKTLDRVGQPQHF	TRBV6-2	TRBJ1-5	UPN14_TCR_baseline	scTCR-seq	31
	CASSPRLDSSGANVLTF	TRBV2	TRBJ2-6	UPN14_TCR_baseline	scTCR-seq	31
	CASSKGTGYTF	TRBV12-4	TRBJ1-2	UPN14_TCR_baseline	scTCR-seq	30
	CASSFPGKEQFF	TRBV27	TRBJ2-1	UPN14_TCR_baseline	scTCR-seq	29
	CASSVRAVPNYGYTF	TRBV2	TRBJ1-2	UPN14_TCR_baseline	scTCR-seq	28
	CSVVVVLDEQFF	TRBV29-1	TRBJ2-1	UPN14_TCR_baseline	scTCR-seq	28
	CASRSDGGIGNSPLHF	TRBV7-9	TRBJ1-6	UPN14_TCR_baseline	scTCR-seq	27
	CASSIVSGDTQYF	TRBV19	TRBJ2-3	UPN14_TCR_baseline	scTCR-seq	27
	CASSYSWDKQNTEAFF	TRBV6-6	TRBJ1-1	UPN14_TCR_baseline	scTCR-seq	26
	CASSPQGLNTGELFF	TRBV3-1	TRBJ2-2	UPN14_TCR_baseline	scTCR-seq	24
	CSAKGTTESTDTQYF	TRBV20-1	TRBJ2-3	UPN14_TCR_baseline	scTCR-seq	24
	CASSLRGGGEKLFF	TRBV5-8	TRBJ1-4	UPN14_TCR_baseline	scTCR-seq	23
	CATAGHRYDNEQFF	TRBV19	TRBJ2-1	UPN14_TCR_baseline	scTCR-seq	22
	CAWSDISGFQETQYF	TRBV30	TRBJ2-5	UPN14_TCR_baseline	scTCR-seq	22
	CSGMRQEGEQYF	TRBV20-1	TRBJ2-7	UPN14_TCR_baseline	scTCR-seq	22
	CASNPLGNTGELFF	TRBV13	TRBJ2-2	UPN14_TCR_baseline	scTCR-seq	21
	CASSLVGTANTEAFF	TRBV5-4	TRBJ1-1	UPN14_TCR_baseline	scTCR-seq	21
	CASSYGTGREKLFF	TRBV7-9	TRBJ1-4	UPN14_TCR_baseline	scTCR-seq	21
	CASSFRRGNTQYF	TRBV7-9	TRBJ2-3	UPN14_TCR_baseline	scTCR-seq	20
	CASSFSGTGGDGYGYTF	TRBV13	TRBJ1-2	UPN14_TCR_baseline	scTCR-seq	19
	CASSPSDRVGNEQFF	TRBV6-6	TRBJ2-1	UPN14_TCR_baseline	scTCR-seq	19
	CASSQGFRESYEQYF	TRBV4-2	TRBJ2-7	UPN14_TCR_baseline	scTCR-seq	19
	CASSQGQGRGDEQFF	TRBV7-2	TRBJ2-1	UPN14_TCR_baseline	scTCR-seq	19
	CASSSGDDSKYEQYF	TRBV6-5	TRBJ2-7	UPN14_TCR_baseline	scTCR-seq	19
	CASSSGTGGWSYEQYF	TRBV5-6	TRBJ2-7	UPN14_TCR_baseline	scTCR-seq	18
	CATSDDLAGGDQETQYF	TRBV24-1	TRBJ2-5	UPN14_TCR_baseline	scTCR-seq	18
	CASSPPGGNTEAFF	TRBV18	TRBJ1-1	UPN14_TCR_baseline	scTCR-seq	17
	CSARDFLTGVSTEAFF	TRBV20-1	TRBJ1-1	UPN14_TCR_baseline	scTCR-seq	17
	CSASYSGIDQPQHF	TRBV20-1	TRBJ1-5	UPN14_TCR_baseline	scTCR-seq	17
	CASSSLTGFSNQPQHF	TRBV28	TRBJ1-5	UPN14_TCR_baseline	scTCR-seq	16
	CASSYSGDQPQHF	TRBV6-5	TRBJ1-5	UPN14_TCR_baseline	scTCR-seq	16
	CASSYWLTNQPQHF	TRBV6-6	TRBJ1-5	UPN14_TCR_baseline	scTCR-seq	16
	CASSDGLAGNEQFF	TRBV6-4	TRBJ2-1	UPN14_TCR_baseline	scTCR-seq	15
	CASSFHRALPLHF	TRBV27	TRBJ1-6	UPN14_TCR_baseline	scTCR-seq	15
	CASSFSASGGFGTQYF	TRBV5-4	TRBJ2-5	UPN14_TCR_baseline	scTCR-seq	15
	CASSQDGDRGHGELFF	TRBV14	TRBJ2-2	UPN14_TCR_baseline	scTCR-seq	15
	CASSYGDKYQETQYF	TRBV6-5	TRBJ2-5	UPN14_TCR_baseline	scTCR-seq	15
	CASQGGSNQPQHF	TRBV7-6	TRBJ1-5	UPN14_TCR_baseline	scTCR-seq	14
	CASRGDREETQYF	TRBV19	TRBJ2-5	UPN14_TCR_baseline	scTCR-seq	14
	CASSFSQDQPQHF	TRBV6-5	TRBJ1-5	UPN14_TCR_baseline	scTCR-seq	14
	CSAADRVSNQPQHF	TRBV20-1	TRBJ1-5	UPN14_TCR_baseline	scTCR-seq	14
	CASRLLTSGGFMGELFF	TRBV6-5	TRBJ2-2	UPN14_TCR_baseline	scTCR-seq	13
	CASSEAPDSSGNTIYF	TRBV6-1	TRBJ1-3	UPN14_TCR_baseline	scTCR-seq	13
	CASSFYDSGANVLTF	TRBV12-4	TRBJ2-6	UPN14_TCR_baseline	scTCR-seq	13
	CASSLSLNNEQFF	TRBV7-8	TRBJ2-1	UPN14_TCR_baseline	scTCR-seq	13
	CASSSWTASTDTQYF	TRBV9	TRBJ2-3	UPN14_TCR_baseline	scTCR-seq	13
	CASSTGTPYTF	TRBV12-4	TRBJ1-2	UPN14_TCR_baseline	scTCR-seq	13
	CASSYGAYQYEQYF	TRBV6-5	TRBJ2-7	UPN14_TCR_baseline	scTCR-seq	13
	CASGAGTHLQSF	TRBV14	TRBJ2-7	UPN14_TCR_baseline	scTCR-seq	12
	CASSAGTGYTF	TRBV12-4	TRBJ1-2	UPN14_TCR_baseline	scTCR-seq	12
	CASSEGETGELFF	TRBV6-1	TRBJ2-2	UPN14_TCR_baseline	scTCR-seq	12
	CASSEGVSQPQHF	TRBV9	TRBJ1-5	UPN14_TCR_baseline	scTCR-seq	12
	CASSELNTEAFF	TRBV2	TRBJ1-1	UPN14_TCR_baseline	scTCR-seq	12
	CASSFSGEGQPQHF	TRBV13	TRBJ1-5	UPN14_TCR_baseline	scTCR-seq	12
	CASSLERTGIDEQFF	TRBV5-1	TRBJ2-1	UPN14_TCR_baseline	scTCR-seq	12
	CASSPQKGSGNTIYF	TRBV9	TRBJ1-3	UPN14_TCR_baseline	scTCR-seq	12
	CASSVRSRAFYGYTF	TRBV2	TRBJ1-2	UPN14_TCR_baseline	scTCR-seq	12
	CASSLGELAGDTQYF	TRBV11-2	TRBJ2-3	UPN14_TCR_baseline	scTCR-seq	11
	CASSLSDEQFF	TRBV4-1	TRBJ2-1	UPN14_TCR_baseline	scTCR-seq	11
	CASSQDGLQRGEETQYF	TRBV4-3	TRBJ2-5	UPN14_TCR_baseline	scTCR-seq	11
	CSARGPWTGTNEKLFF	TRBV20-1	TRBJ1-4	UPN14_TCR_baseline	scTCR-seq	11
	CSVEIAGANTGELFF	TRBV29-1	TRBJ2-2	UPN14_TCR_baseline	scTCR-seq	11
	CASSLERTITDTQYF	TRBV5-1	TRBJ2-3	UPN14_TCR_baseline	scTCR-seq	10
	CASSLESWQLGLFPYEAFF	TRBV13	TRBJ1-1	UPN14_TCR_baseline	scTCR-seq	10
	CASSLGTGYTF	TRBV12-4	TRBJ1-2	UPN14_TCR_baseline	scTCR-seq	10
	CASSLGWGSYEQYF	TRBV5-1	TRBJ2-7	UPN14_TCR_baseline	scTCR-seq	10
	CSAREGTSAETQYF	TRBV20-1	TRBJ2-5	UPN14_TCR_baseline	scTCR-seq	10
	CASSEDEDNEQFF	TRBV6-1	TRBJ2-1	UPN14_TCR_baseline	scTCR-seq	9
	CASSLGSSGQEGEKLFF	TRBV3-1	TRBJ1-4	UPN14_TCR_baseline	scTCR-seq	9
	CASSPDVFSSYEQYF	TRBV5-4	TRBJ2-7	UPN14_TCR_baseline	scTCR-seq	9
	CASSPQVNYEQYF	TRBV27	TRBJ2-7	UPN14_TCR_baseline	scTCR-seq	9
	CASSPTSGGMIDNEQFF	TRBV4-3	TRBJ2-1	UPN14_TCR_baseline	scTCR-seq	9
	CSYIEDTQYF	TRBV29-1	TRBJ2-3	UPN14_TCR_baseline	scTCR-seq	9
	CASSNTNNRGGYTF	TRBV12-4	TRBJ1-2	UPN14_TCR_baseline	scTCR-seq	8
	CASSPRGGEGHEQYF	TRBV7-9	TRBJ2-7	UPN14_TCR_baseline	scTCR-seq	8
	CASSQLDRGREQYF	TRBV4-3	TRBJ2-7	UPN14_TCR_baseline	scTCR-seq	8
	CASSRTGRANVLTF	TRBV27	TRBJ2-6	UPN14_TCR_baseline	scTCR-seq	8
	CASSSFRLGPLHF	TRBV27	TRBJ1-6	UPN14_TCR_baseline	scTCR-seq	8
	CASSYDRGGYTF	TRBV2	TRBJ1-2	UPN14_TCR_baseline	scTCR-seq	8
	CATSRIQGDAYEQYF	TRBV15	TRBJ2-7	UPN14_TCR_baseline	scTCR-seq	8
	CSARSGVTGNEKLFF	TRBV20-1	TRBJ1-4	UPN14_TCR_baseline	scTCR-seq	8
	CAISDGSGGNIQYF	TRBV10-3	TRBJ2-4	UPN14_TCR_baseline	scTCR-seq	7
	CALGGGLKEQFF	TRBV6-2	TRBJ2-1	UPN14_TCR_baseline	scTCR-seq	7
	CASAGHVYGYTF	TRBV7-2	TRBJ1-2	UPN14_TCR_baseline	scTCR-seq	7
	CASSFLASSYEQYF	TRBV28	TRBJ2-7	UPN14_TCR_baseline	scTCR-seq	7
	CASSLAAGVNHEQYF	TRBV11-2	TRBJ2-7	UPN14_TCR_baseline	scTCR-seq	7
	CASSLERGNTEAFF	TRBV7-8	TRBJ1-1	UPN14_TCR_baseline	scTCR-seq	7
	CASSLRGRLAGGLNEQFF	TRBV28	TRBJ2-1	UPN14_TCR_baseline	scTCR-seq	7
	CASSQLGVSGNTIYF	TRBV14	TRBJ1-3	UPN14_TCR_baseline	scTCR-seq	7
	CASSYLMVAEAPLHF	TRBV6-7	TRBJ1-6	UPN14_TCR_baseline	scTCR-seq	7
	CASSYSGGAQYF	TRBV6-2	TRBJ2-5	UPN14_TCR_baseline	scTCR-seq	7
	CAWASRGGFTDTQYF	TRBV30	TRBJ2-3	UPN14_TCR_baseline	scTCR-seq	7
	CSATGTASYEQYF	TRBV20-1	TRBJ2-7	UPN14_TCR_baseline	scTCR-seq	7
	CASAGLNTEAFF	TRBV12-5	TRBJ1-1	UPN14_TCR_baseline	scTCR-seq	6
	CASRGGGEGNQPQHF	TRBV6-2	TRBJ1-5	UPN14_TCR_baseline	scTCR-seq	6
	CASRPGQGLTGELFF	TRBV27	TRBJ2-2	UPN14_TCR_baseline	scTCR-seq	6
	CASSGGVSGLYEQYF	TRBV5-6	TRBJ2-7	UPN14_TCR_baseline	scTCR-seq	6
	CASSLAGVYQETQYF	TRBV12-3	TRBJ2-5	UPN14_TCR_baseline	scTCR-seq	6
	CASSLEQGAESPLHF	TRBV28	TRBJ1-6	UPN14_TCR_baseline	scTCR-seq	6
	CASSLRTSGGASYNEQFF	TRBV7-9	TRBJ2-1	UPN14_TCR_baseline	scTCR-seq	6
	CASSLVPTDTQYF	TRBV12-4	TRBJ2-3	UPN14_TCR_baseline	scTCR-seq	6
	CASSPLEGYDTEAFF	TRBV9	TRBJ1-1	UPN14_TCR_baseline	scTCR-seq	6
	CASSPWDRVDNEQFF	TRBV19	TRBJ2-1	UPN14_TCR_baseline	scTCR-seq	6
	CASSQGTGSYEQYF	TRBV6-5	TRBJ2-7	UPN14_TCR_baseline	scTCR-seq	6
	CASSQLPLNTEAFF	TRBV13	TRBJ1-1	UPN14_TCR_baseline	scTCR-seq	6
	CASSQQWDRSNQPQHF	TRBV6-2	TRBJ1-5	UPN14_TCR_baseline	scTCR-seq	6
	CASSRDTGLNTGELFF	TRBV12-4	TRBJ2-2	UPN14_TCR_baseline	scTCR-seq	6
	CASSWGDREVNTIYF	TRBV7-2	TRBJ1-3	UPN14_TCR_baseline	scTCR-seq	6
	CASSYGMDQAGQPQHF	TRBV6-2	TRBJ1-5	UPN14_TCR_baseline	scTCR-seq	6
	CSARGTSWETQYF	TRBV20-1	TRBJ2-5	UPN14_TCR_baseline	scTCR-seq	6
	CSARLPGQGAREQYF	TRBV20-1	TRBJ2-7	UPN14_TCR_baseline	scTCR-seq	6
	CSARSRLQPRNTIYF	TRBV20-1	TRBJ1-3	UPN14_TCR_baseline	scTCR-seq	6
	CSASRGPNEQFF	TRBV20-1	TRBJ2-1	UPN14_TCR_baseline	scTCR-seq	6
	CSVGDSSTGELFF	TRBV29-1	TRBJ2-2	UPN14_TCR_baseline	scTCR-seq	6
	CAISESGGAETQYF	TRBV10-3	TRBJ2-5	UPN14_TCR_baseline	scTCR-seq	5
	CASNLRGANVLTF	TRBV7-2	TRBJ2-6	UPN14_TCR_baseline	scTCR-seq	5
	CASNPGLASNEQFF	TRBV12-3	TRBJ2-1	UPN14_TCR_baseline	scTCR-seq	5
	CASRERLAGSGTDTQYF	TRBV6-5	TRBJ2-3	UPN14_TCR_baseline	scTCR-seq	5
	CASRPTATGGVEQYF	TRBV6-5	TRBJ2-7	UPN14_TCR_baseline	scTCR-seq	5
	CASRTSGALYEQYF	TRBV3-1	TRBJ2-7	UPN14_TCR_baseline	scTCR-seq	5
	CASSATGTAYGYTF	TRBV5-6	TRBJ1-2	UPN14_TCR_baseline	scTCR-seq	5
	CASSEERGAGDTQYF	TRBV2	TRBJ2-3	UPN14_TCR_baseline	scTCR-seq	5
	CASSIALGLGSTGELFF	TRBV19	TRBJ2-2	UPN14_TCR_baseline	scTCR-seq	5
	CASSLQGNGYTF	TRBV5-1	TRBJ1-2	UPN14_TCR_baseline	scTCR-seq	5
	CASSLSYEQFF	TRBV12-4	TRBJ2-1	UPN14_TCR_baseline	scTCR-seq	5
	CASSPPLGRGGTGEQFF	TRBV7-2	TRBJ2-1	UPN14_TCR_baseline	scTCR-seq	5
	CASSPTLGTGGISGTF	TRBV27	TRBJ1-2	UPN14_TCR_baseline	scTCR-seq	5
	CASSQAAESSYEQYF	TRBV4-1	TRBJ2-7	UPN14_TCR_baseline	scTCR-seq	5
	CASSQDRLWGGVINEQFF	TRBV4-1	TRBJ2-1	UPN14_TCR_baseline	scTCR-seq	5
	CASSQEAPDRMNTGELFF	TRBV4-3	TRBJ2-2	UPN14_TCR_baseline	scTCR-seq	5
	CASSQVGAGGYNEQFF	TRBV4-1	TRBJ2-1	UPN14_TCR_baseline	scTCR-seq	5
	CASSQVGGGAGEQFF	TRBV3-1	TRBJ2-1	UPN14_TCR_baseline	scTCR-seq	5
	CASSREGVWNTEAFF	TRBV14	TRBJ1-1	UPN14_TCR_baseline	scTCR-seq	5
	CASSSAGLSGTNYGYTF	TRBV27	TRBJ1-2	UPN14_TCR_baseline	scTCR-seq	5
	CASSSWAYEKLFF	TRBV6-1	TRBJ1-4	UPN14_TCR_baseline	scTCR-seq	5
	CASSVSVFETGELFF	TRBV9	TRBJ2-2	UPN14_TCR_baseline	scTCR-seq	5
	CASSYPPRAWTHYGYTF	TRBV6-6	TRBJ1-2	UPN14_TCR_baseline	scTCR-seq	5
	CASSYQRGFGTEAFF	TRBV6-5	TRBJ1-1	UPN14_TCR_baseline	scTCR-seq	5
	CASSYQVGLTGELFF	TRBV27	TRBJ2-2	UPN14_TCR_baseline	scTCR-seq	5
	CASSYTLNQPQHF	TRBV27	TRBJ1-5	UPN14_TCR_baseline	scTCR-seq	5
	CSAAGTAVHPQHF	TRBV20-1	TRBJ1-5	UPN14_TCR_baseline	scTCR-seq	5
	CSARADGPGGELFF	TRBV20-1	TRBJ2-2	UPN14_TCR_baseline	scTCR-seq	5
	CASGKGLVVSNEQFF	TRBV6-6	TRBJ2-1	UPN14_TCR_baseline	scTCR-seq	4
	CASGYGAFKYEQYF	TRBV6-5	TRBJ2-7	UPN14_TCR_baseline	scTCR-seq	4
	CASNDDQGINQPQHF	TRBV6-1	TRBJ1-5	UPN14_TCR_baseline	scTCR-seq	4
	CASNLLASGSTDTQYF	TRBV12-3	TRBJ2-3	UPN14_TCR_baseline	scTCR-seq	4
	CASREGRTGELFF	TRBV6-5	TRBJ2-2	UPN14_TCR_baseline	scTCR-seq	4
	CASRGGSPIQYF	TRBV6-5	TRBJ2-7	UPN14_TCR_baseline	scTCR-seq	4
	CASSATGAFRDNSPLHF	TRBV5-1	TRBJ1-6	UPN14_TCR_baseline	scTCR-seq	4
	CASSDRANTGELFF	TRBV6-6	TRBJ2-2	UPN14_TCR_baseline	scTCR-seq	4
	CASSDRASTGELFF	TRBV6-4	TRBJ2-2	UPN14_TCR_baseline	scTCR-seq	4
	CASSESWGQGTYEQYF	TRBV10-2	TRBJ2-7	UPN14_TCR_baseline	scTCR-seq	4
	CASSHPIIAGGLGEQYF	TRBV4-1	TRBJ2-7	UPN14_TCR_baseline	scTCR-seq	4
	CASSLAGAQETQYF	TRBV5-4	TRBJ2-5	UPN14_TCR_baseline	scTCR-seq	4
	CASSLAYGGRNTEAFF	TRBV5-1	TRBJ1-1	UPN14_TCR_baseline	scTCR-seq	4
	CASSLEESGPLQETQYF	TRBV28	TRBJ2-5	UPN14_TCR_baseline	scTCR-seq	4
	CASSLLKNYEQYF	TRBV27	TRBJ2-7	UPN14_TCR_baseline	scTCR-seq	4
	CASSMGLEDTQYF	TRBV7-6	TRBJ2-3	UPN14_TCR_baseline	scTCR-seq	4
	CASSNSGYDNSPLHF	TRBV7-9	TRBJ1-6	UPN14_TCR_baseline	scTCR-seq	4
	CASSPLGTFPYEQYF	TRBV13	TRBJ2-7	UPN14_TCR_baseline	scTCR-seq	4
	CASSPLLAGQHNEQFF	TRBV5-4	TRBJ2-1	UPN14_TCR_baseline	scTCR-seq	4
	CASSPPGTGVEKLFF	TRBV3-1	TRBJ1-4	UPN14_TCR_baseline	scTCR-seq	4
	CASSPRTYNEQFF	TRBV13	TRBJ2-1	UPN14_TCR_baseline	scTCR-seq	4
	CASSPSASSYEQYF	TRBV28	TRBJ2-7	UPN14_TCR_baseline	scTCR-seq	4
	CASSPSESGLGTTYNEQFF	TRBV7-6	TRBJ2-1	UPN14_TCR_baseline	scTCR-seq	4
	CASSQARSESYEQYF	TRBV4-3	TRBJ2-7	UPN14_TCR_baseline	scTCR-seq	4
	CASSQGIGQGTQYF	TRBV6-5	TRBJ2-3	UPN14_TCR_baseline	scTCR-seq	4
	CASSQNTGELFF	TRBV27	TRBJ2-2	UPN14_TCR_baseline	scTCR-seq	4
	CASSRAGSTDTQYF	TRBV19	TRBJ2-3	UPN14_TCR_baseline	scTCR-seq	4
	CASSRRRASGGADTQYF	TRBV3-1	TRBJ2-3	UPN14_TCR_baseline	scTCR-seq	4
	CASSSGGSGANVLTF	TRBV6-2	TRBJ2-6	UPN14_TCR_baseline	scTCR-seq	4
	CASSSGLAGGKSVNEQFF	TRBV6-2	TRBJ2-1	UPN14_TCR_baseline	scTCR-seq	4
	CASSSPGGGAPLHF	TRBV6-6	TRBJ1-6	UPN14_TCR_baseline	scTCR-seq	4
	CASSSPGPSGKNIQYF	TRBV6-6	TRBJ2-4	UPN14_TCR_baseline	scTCR-seq	4
	CASSSTSLAYNEQFF	TRBV7-3	TRBJ2-1	UPN14_TCR_baseline	scTCR-seq	4
	CASSYSADGGYTF	TRBV6-5	TRBJ1-2	UPN14_TCR_baseline	scTCR-seq	4
	CASSYSGLDEQYF	TRBV6-2	TRBJ2-7	UPN14_TCR_baseline	scTCR-seq	4
	CASSYWTDSPLHF	TRBV6-5	TRBJ1-6	UPN14_TCR_baseline	scTCR-seq	4
	CASTPAPGQAYEQYF	TRBV7-8	TRBJ2-7	UPN14_TCR_baseline	scTCR-seq	4
	CASTPLARILYGYTF	TRBV5-7	TRBJ1-2	UPN14_TCR_baseline	scTCR-seq	4
	CATKPGLEVFF	TRBV19	TRBJ2-1	UPN14_TCR_baseline	scTCR-seq	4
	CATSDSLDGNTEAFF	TRBV24-1	TRBJ1-1	UPN14_TCR_baseline	scTCR-seq	4
	CATSRVGGETQYF	TRBV15	TRBJ2-5	UPN14_TCR_baseline	scTCR-seq	4
	CAWSGTYEAFF	TRBV30	TRBJ1-1	UPN14_TCR_baseline	scTCR-seq	4
	CAWSVLAGVTDTQYF	TRBV30	TRBJ2-3	UPN14_TCR_baseline	scTCR-seq	4
	CSAIIFADSPLHF	TRBV20-1	TRBJ1-6	UPN14_TCR_baseline	scTCR-seq	4
	CSALLAGYYNEQFF	TRBV29-1	TRBJ2-1	UPN14_TCR_baseline	scTCR-seq	4
	CSAREWRQLNEQYF	TRBV20-1	TRBJ2-7	UPN14_TCR_baseline	scTCR-seq	4
	CSARGRGWADTQYF	TRBV20-1	TRBJ2-3	UPN14_TCR_baseline	scTCR-seq	4
	CSARTRAGGDNQPQHF	TRBV20-1	TRBJ1-5	UPN14_TCR_baseline	scTCR-seq	4
	CSATNPGTLHEQYF	TRBV20-1	TRBJ2-7	UPN14_TCR_baseline	scTCR-seq	4
	CSFKAGGTDTQYF	TRBV20-1	TRBJ2-3	UPN14_TCR_baseline	scTCR-seq	4
	CSVARGSNGYTF	TRBV29-1	TRBJ1-2	UPN14_TCR_baseline	scTCR-seq	4
	CSVEVGDRGYEQYF	TRBV29-1	TRBJ2-7	UPN14_TCR_baseline	scTCR-seq	4
	CACEQGGTEAFF	TRBV30	TRBJ1-1	UPN14_TCR_baseline	scTCR-seq	3
	CAIRAAEYNEQFF	TRBV10-3	TRBJ2-1	UPN14_TCR_baseline	scTCR-seq	3
	CAISGHSTEAFF	TRBV10-3	TRBJ1-1	UPN14_TCR_baseline	scTCR-seq	3
	CAISREDIYEQYF	TRBV10-3	TRBJ2-7	UPN14_TCR_baseline	scTCR-seq	3
	CARRLVSGVNTGELFF	TRBV2	TRBJ2-2	UPN14_TCR_baseline	scTCR-seq	3
	CARTPTGRAGGYTF	TRBV9	TRBJ1-2	UPN14_TCR_baseline	scTCR-seq	3
	CASENRDSFPYEQYF	TRBV11-3	TRBJ2-7	UPN14_TCR_baseline	scTCR-seq	3
	CASGFRPGQVLTNEKLFF	TRBV12-5	TRBJ1-4	UPN14_TCR_baseline	scTCR-seq	3
	CASIAGSGGFDTQYF	TRBV7-8	TRBJ2-3	UPN14_TCR_baseline	scTCR-seq	3
	CASKFPDEQEQFF	TRBV28	TRBJ2-1	UPN14_TCR_baseline	scTCR-seq	3
	CASNPSSGDTQYF	TRBV19	TRBJ2-3	UPN14_TCR_baseline	scTCR-seq	3
	CASRGDRGLYEQYF	TRBV2	TRBJ2-7	UPN14_TCR_baseline	scTCR-seq	3
	CASRLAGKGEKLFF	TRBV6-6	TRBJ1-4	UPN14_TCR_baseline	scTCR-seq	3
	CASRLGGRDNQPQHF	TRBV12-4	TRBJ1-5	UPN14_TCR_baseline	scTCR-seq	3
	CASRLSSDRVNIQYF	TRBV7-2	TRBJ2-4	UPN14_TCR_baseline	scTCR-seq	3
	CASRTGPEAFF	TRBV11-2	TRBJ1-1	UPN14_TCR_baseline	scTCR-seq	3
	CASRTPSGGTYNEQFF	TRBV6-6	TRBJ2-1	UPN14_TCR_baseline	scTCR-seq	3
	CASSAGGPNQPQHF	TRBV11-2	TRBJ1-5	UPN14_TCR_baseline	scTCR-seq	3
	CASSALVDRTEGWDTIYF	TRBV27	TRBJ1-3	UPN14_TCR_baseline	scTCR-seq	3
	CASSAQAGIPNEQFF	TRBV9	TRBJ2-1	UPN14_TCR_baseline	scTCR-seq	3
	CASSATGTRSYEQYF	TRBV11-3	TRBJ2-7	UPN14_TCR_baseline	scTCR-seq	3
	CASSDGYSSTEAFF	TRBV10-1	TRBJ1-1	UPN14_TCR_baseline	scTCR-seq	3
	CASSEQAPYEQYF	TRBV10-2	TRBJ2-7	UPN14_TCR_baseline	scTCR-seq	3
	CASSFARRVGKLFF	TRBV11-2	TRBJ1-4	UPN14_TCR_baseline	scTCR-seq	3
	CASSFERRIKNGADTQYF	TRBV5-4	TRBJ2-3	UPN14_TCR_baseline	scTCR-seq	3
	CASSGLRTTNEKLFF	TRBV6-6	TRBJ1-4	UPN14_TCR_baseline	scTCR-seq	3
	CASSLAGTQETQYF	TRBV5-4	TRBJ2-5	UPN14_TCR_baseline	scTCR-seq	3
	CASSLALDTEAFF	TRBV5-1	TRBJ1-1	UPN14_TCR_baseline	scTCR-seq	3
	CASSLAMGRAQETQYF	TRBV11-2	TRBJ2-5	UPN14_TCR_baseline	scTCR-seq	3
	CASSLATSGGLAIGETQYF	TRBV13	TRBJ2-5	UPN14_TCR_baseline	scTCR-seq	3
	CASSLDWRDSFYNEQFF	TRBV11-2	TRBJ2-1	UPN14_TCR_baseline	scTCR-seq	3
	CASSLERGWETQYF	TRBV7-6	TRBJ2-5	UPN14_TCR_baseline	scTCR-seq	3
	CASSLEVRARSPLHF	TRBV5-5	TRBJ1-6	UPN14_TCR_baseline	scTCR-seq	3
	CASSLGPADTQYF	TRBV7-8	TRBJ2-3	UPN14_TCR_baseline	scTCR-seq	3
	CASSLIAIGNTEAFF	TRBV7-3	TRBJ1-1	UPN14_TCR_baseline	scTCR-seq	3
	CASSLSGTDTQYF	TRBV5-4	TRBJ2-3	UPN14_TCR_baseline	scTCR-seq	3
	CASSLSRGNYGYTF	TRBV27	TRBJ1-2	UPN14_TCR_baseline	scTCR-seq	3
	CASSLTGARADTQYF	TRBV2	TRBJ2-3	UPN14_TCR_baseline	scTCR-seq	3
	CASSPDGSSGNTIYF	TRBV3-1	TRBJ1-3	UPN14_TCR_baseline	scTCR-seq	3
	CASSPDRGFQGYTF	TRBV6-6	TRBJ1-2	UPN14_TCR_baseline	scTCR-seq	3
	CASSPGDEQYF	TRBV25-1	TRBJ2-7	UPN14_TCR_baseline	scTCR-seq	3
	CASSPGDNSPLHF	TRBV12-3	TRBJ1-6	UPN14_TCR_baseline	scTCR-seq	3
	CASSPGTRSYEQYF	TRBV6-1	TRBJ2-7	UPN14_TCR_baseline	scTCR-seq	3
	CASSPKEERVGYGYTF	TRBV18	TRBJ1-2	UPN14_TCR_baseline	scTCR-seq	3
	CASSPLTDTEAFF	TRBV5-1	TRBJ1-1	UPN14_TCR_baseline	scTCR-seq	3
	CASSPRDRQGINTEAFF	TRBV18	TRBJ1-1	UPN14_TCR_baseline	scTCR-seq	3
	CASSPSGTSASPQVATGELFF	TRBV7-9	TRBJ2-2	UPN14_TCR_baseline	scTCR-seq	3
	CASSPTAGMPYEQYF	TRBV7-3	TRBJ2-7	UPN14_TCR_baseline	scTCR-seq	3
	CASSQAEIGYTF	TRBV3-1	TRBJ1-2	UPN14_TCR_baseline	scTCR-seq	3
	CASSQDRGPNQPQHF	TRBV4-3	TRBJ1-5	UPN14_TCR_baseline	scTCR-seq	3
	CASSQDRLSTDTQYF	TRBV3-1	TRBJ2-3	UPN14_TCR_baseline	scTCR-seq	3
	CASSQELTGAPYGYTF	TRBV3-1	TRBJ1-2	UPN14_TCR_baseline	scTCR-seq	3
	CASSQGGAEQYF	TRBV12-4	TRBJ2-7	UPN14_TCR_baseline	scTCR-seq	3
	CASSQGPGGTEAFF	TRBV3-1	TRBJ1-1	UPN14_TCR_baseline	scTCR-seq	3
	CASSQGRVGLGSGANVLTF	TRBV14	TRBJ2-6	UPN14_TCR_baseline	scTCR-seq	3
	CASSQIWDRGRDQPQHF	TRBV5-6	TRBJ1-5	UPN14_TCR_baseline	scTCR-seq	3
	CASSQLRSGGSQTQYF	TRBV3-1	TRBJ2-5	UPN14_TCR_baseline	scTCR-seq	3
	CASSQSTGSEQYF	TRBV7-3	TRBJ2-7	UPN14_TCR_baseline	scTCR-seq	3
	CASSQVKGSNYGYTF	TRBV4-1	TRBJ1-2	UPN14_TCR_baseline	scTCR-seq	3
	CASSRDTGSGNTIYF	TRBV18	TRBJ1-3	UPN14_TCR_baseline	scTCR-seq	3
	CASSRPDGLDIQYF	TRBV18	TRBJ2-4	UPN14_TCR_baseline	scTCR-seq	3
	CASSRRLNRDANTGELFF	TRBV3-1	TRBJ2-2	UPN14_TCR_baseline	scTCR-seq	3
	CASSSGAPGYTF	TRBV3-1	TRBJ1-2	UPN14_TCR_baseline	scTCR-seq	3
	CASSSLGGDQPQHF	TRBV27	TRBJ1-5	UPN14_TCR_baseline	scTCR-seq	3
	CASSSLSSLTDTQYF	TRBV11-3	TRBJ2-3	UPN14_TCR_baseline	scTCR-seq	3
	CASSSTSGGAWEQFF	TRBV13	TRBJ2-1	UPN14_TCR_baseline	scTCR-seq	3
	CASSSVGGTDTQYF	TRBV2	TRBJ2-3	UPN14_TCR_baseline	scTCR-seq	3
	CASSSVRGPYEQYF	TRBV5-1	TRBJ2-7	UPN14_TCR_baseline	scTCR-seq	3
	CASSTGQTQYF	TRBV6-2	TRBJ2-5	UPN14_TCR_baseline	scTCR-seq	3
	CASSVGLAGVTDTQYF	TRBV7-2	TRBJ2-3	UPN14_TCR_baseline	scTCR-seq	3
	CASSVPYRVSNQPQHF	TRBV28	TRBJ1-5	UPN14_TCR_baseline	scTCR-seq	3
	CASSYGGAGYEQYF	TRBV6-5	TRBJ2-7	UPN14_TCR_baseline	scTCR-seq	3
	CASSYLGEKLFF	TRBV6-6	TRBJ1-4	UPN14_TCR_baseline	scTCR-seq	3
	CASSYNTGMNTEAFF	TRBV6-2	TRBJ1-1	UPN14_TCR_baseline	scTCR-seq	3
	CASSYSAGGSYEQYF	TRBV6-5	TRBJ2-7	UPN14_TCR_baseline	scTCR-seq	3
	CASSYSGTGNTGELFF	TRBV6-5	TRBJ2-2	UPN14_TCR_baseline	scTCR-seq	3
	CASTSHRQYGYTF	TRBV12-4	TRBJ1-2	UPN14_TCR_baseline	scTCR-seq	3
	CAWRSQGYYGYTF	TRBV30	TRBJ1-2	UPN14_TCR_baseline	scTCR-seq	3
	CSALRSYEQFF	TRBV20-1	TRBJ2-1	UPN14_TCR_baseline	scTCR-seq	3
	CSAPGLSSQETQYF	TRBV20-1	TRBJ2-5	UPN14_TCR_baseline	scTCR-seq	3
	CSAPILAGGPSSYNEQFF	TRBV20-1	TRBJ2-1	UPN14_TCR_baseline	scTCR-seq	3
	CSAPRRQSPYGYTF	TRBV20-1	TRBJ1-2	UPN14_TCR_baseline	scTCR-seq	3
	CSARAGLGNQPQHF	TRBV20-1	TRBJ1-5	UPN14_TCR_baseline	scTCR-seq	3
	CSARDGGGPNQPQHF	TRBV20-1	TRBJ1-5	UPN14_TCR_baseline	scTCR-seq	3
	CSARDQTKSNQPQHF	TRBV20-1	TRBJ1-5	UPN14_TCR_baseline	scTCR-seq	3
	CSASFNRGLGTEAFF	TRBV20-1	TRBJ1-1	UPN14_TCR_baseline	scTCR-seq	3
	CSASRTADRSGANVLTF	TRBV20-1	TRBJ2-6	UPN14_TCR_baseline	scTCR-seq	3
	CSATRGRTGGNTIYF	TRBV20-1	TRBJ1-3	UPN14_TCR_baseline	scTCR-seq	3
	CSAVDRVLGTEAFF	TRBV20-1	TRBJ1-1	UPN14_TCR_baseline	scTCR-seq	3
	CSSKLQSGSDTQYF	TRBV29-1	TRBJ2-3	UPN14_TCR_baseline	scTCR-seq	3
	CSVEVAGNQETQYF	TRBV29-1	TRBJ2-5	UPN14_TCR_baseline	scTCR-seq	3
	CAAQGGITDTQYF	TRBV6-5	TRBJ2-3	UPN14_TCR_baseline	scTCR-seq	2
	CAIGTSTIDTGELFF	TRBV6-1	TRBJ2-2	UPN14_TCR_baseline	scTCR-seq	2
	CAIREITPTDNYGYTF	TRBV10-3	TRBJ1-2	UPN14_TCR_baseline	scTCR-seq	2
	CAIRSGTSGTNEQFF	TRBV10-3	TRBJ2-1	UPN14_TCR_baseline	scTCR-seq	2
	CAISAPGLAPGETQYF	TRBV10-3	TRBJ2-5	UPN14_TCR_baseline	scTCR-seq	2
	CAISDSKGLNTEAFF	TRBV10-3	TRBJ1-1	UPN14_TCR_baseline	scTCR-seq	2
	CAISEGTKNQPQHF	TRBV10-3	TRBJ1-5	UPN14_TCR_baseline	scTCR-seq	2
	CAISESGGRDYEQYF	TRBV10-3	TRBJ2-7	UPN14_TCR_baseline	scTCR-seq	2
	CAISESNYEQYF	TRBV10-3	TRBJ2-7	UPN14_TCR_baseline	scTCR-seq	2
	CAISGGALEQFF	TRBV10-3	TRBJ2-1	UPN14_TCR_baseline	scTCR-seq	2
	CAISKRKDYEQYF	TRBV10-3	TRBJ2-7	UPN14_TCR_baseline	scTCR-seq	2
	CASADPRQGPMFTDTQYF	TRBV6-2	TRBJ2-3	UPN14_TCR_baseline	scTCR-seq	2
	CASALWEIGELFF	TRBV7-3	TRBJ2-2	UPN14_TCR_baseline	scTCR-seq	2
	CASAPGGVELFF	TRBV5-1	TRBJ2-2	UPN14_TCR_baseline	scTCR-seq	2
	CASAPSRRVGTGELFF	TRBV11-2	TRBJ2-2	UPN14_TCR_baseline	scTCR-seq	2
	CASASRTTTHNSGANVLTF	TRBV27	TRBJ2-6	UPN14_TCR_baseline	scTCR-seq	2
	CASATPDTEAFF	TRBV12-4	TRBJ1-1	UPN14_TCR_baseline	scTCR-seq	2
	CASATSNLGQVNTGELFF	TRBV12-5	TRBJ2-2	UPN14_TCR_baseline	scTCR-seq	2
	CASELGGGNTGELFF	TRBV12-3	TRBJ2-2	UPN14_TCR_baseline	scTCR-seq	2
	CASGASSYNEQFF	TRBV19	TRBJ2-1	UPN14_TCR_baseline	scTCR-seq	2
	CASGSDRDRVGADTQYF	TRBV19	TRBJ2-3	UPN14_TCR_baseline	scTCR-seq	2
	CASIGGDIQETQYF	TRBV28	TRBJ2-5	UPN14_TCR_baseline	scTCR-seq	2
	CASIPSVPSTDTQYF	TRBV12-3	TRBJ2-3	UPN14_TCR_baseline	scTCR-seq	2
	CASISHQNTEAFF	TRBV6-1	TRBJ1-1	UPN14_TCR_baseline	scTCR-seq	2
	CASKSSYNEQFF	TRBV6-2	TRBJ2-1	UPN14_TCR_baseline	scTCR-seq	2
	CASMELGEAFF	TRBV25-1	TRBJ1-1	UPN14_TCR_baseline	scTCR-seq	2
	CASNEGRFTDTQYF	TRBV2	TRBJ2-3	UPN14_TCR_baseline	scTCR-seq	2
	CASNHNGAMNTEAFF	TRBV19	TRBJ1-1	UPN14_TCR_baseline	scTCR-seq	2
	CASRGDYPSYEQYF	TRBV7-2	TRBJ2-7	UPN14_TCR_baseline	scTCR-seq	2
	CASRGGGYNEQFF	TRBV11-2	TRBJ2-1	UPN14_TCR_baseline	scTCR-seq	2
	CASRGGGYTF	TRBV6-1	TRBJ1-2	UPN14_TCR_baseline	scTCR-seq	2
	CASRGQPNSPLHF	TRBV6-5	TRBJ1-6	UPN14_TCR_baseline	scTCR-seq	2
	CASRHKGTSGNTIYF	TRBV6-6	TRBJ1-3	UPN14_TCR_baseline	scTCR-seq	2
	CASRIDRGSVNSPLHF	TRBV7-2	TRBJ1-6	UPN14_TCR_baseline	scTCR-seq	2
	CASRMDSYNSPLHF	TRBV7-9	TRBJ1-6	UPN14_TCR_baseline	scTCR-seq	2
	CASRNRGRSNTEAFF	TRBV5-1	TRBJ1-1	UPN14_TCR_baseline	scTCR-seq	2
	CASRPGQLYNEQFF	TRBV12-3	TRBJ2-1	UPN14_TCR_baseline	scTCR-seq	2
	CASRPNRGATSTDTQYF	TRBV6-1	TRBJ2-3	UPN14_TCR_baseline	scTCR-seq	2
	CASRPTQGNTQYF	TRBV7-9	TRBJ2-3	UPN14_TCR_baseline	scTCR-seq	2
	CASRQAQERYEQYF	TRBV6-2	TRBJ2-7	UPN14_TCR_baseline	scTCR-seq	2
	CASRRLTGGQETQYF	TRBV19	TRBJ2-5	UPN14_TCR_baseline	scTCR-seq	2
	CASRSTGDSYNEQFF	TRBV5-1	TRBJ2-1	UPN14_TCR_baseline	scTCR-seq	2
	CASRTRGNTEAFF	TRBV28	TRBJ1-1	UPN14_TCR_baseline	scTCR-seq	2
	CASRWIRIDNEKLFF	TRBV6-1	TRBJ1-4	UPN14_TCR_baseline	scTCR-seq	2
	CASRYGTAYTDTQYF	TRBV6-2	TRBJ2-3	UPN14_TCR_baseline	scTCR-seq	2
	CASSAGQGAVETQYF	TRBV12-3	TRBJ2-5	UPN14_TCR_baseline	scTCR-seq	2
	CASSATAYYEQYF	TRBV19	TRBJ2-7	UPN14_TCR_baseline	scTCR-seq	2
	CASSDAGGGDTQYF	TRBV25-1	TRBJ2-3	UPN14_TCR_baseline	scTCR-seq	2
	CASSDPTDTQYF	TRBV2	TRBJ2-3	UPN14_TCR_baseline	scTCR-seq	2
	CASSDRGEIGELFF	TRBV6-1	TRBJ2-2	UPN14_TCR_baseline	scTCR-seq	2
	CASSDSSGGATDTQYF	TRBV6-4	TRBJ2-3	UPN14_TCR_baseline	scTCR-seq	2
	CASSDSTSGYNEQFF	TRBV6-4	TRBJ2-1	UPN14_TCR_baseline	scTCR-seq	2
	CASSDTGQALYGYTF	TRBV6-4	TRBJ1-2	UPN14_TCR_baseline	scTCR-seq	2
	CASSEALNQPQHF	TRBV6-1	TRBJ1-5	UPN14_TCR_baseline	scTCR-seq	2
	CASSEASPETGRSPLHF	TRBV6-1	TRBJ1-6	UPN14_TCR_baseline	scTCR-seq	2
	CASSEDSSNQPQHF	TRBV6-4	TRBJ1-5	UPN14_TCR_baseline	scTCR-seq	2
	CASSEEAGNTDTQYF	TRBV6-4	TRBJ2-3	UPN14_TCR_baseline	scTCR-seq	2
	CASSEELVQETQYF	TRBV6-1	TRBJ2-5	UPN14_TCR_baseline	scTCR-seq	2
	CASSEFQGSYEQYF	TRBV6-1	TRBJ2-7	UPN14_TCR_baseline	scTCR-seq	2
	CASSEGWNQPQHF	TRBV10-1	TRBJ1-5	UPN14_TCR_baseline	scTCR-seq	2
	CASSELAGTTDTQYF	TRBV6-4	TRBJ2-3	UPN14_TCR_baseline	scTCR-seq	2
	CASSELTGNNQPQHF	TRBV12-3	TRBJ1-5	UPN14_TCR_baseline	scTCR-seq	2
	CASSERRGGEETQYF	TRBV6-1	TRBJ2-5	UPN14_TCR_baseline	scTCR-seq	2
	CASSERSLLGVQSAKNIQYF	TRBV6-1	TRBJ2-4	UPN14_TCR_baseline	scTCR-seq	2
	CASSESGGTRVNEKLFF	TRBV10-2	TRBJ1-4	UPN14_TCR_baseline	scTCR-seq	2
	CASSESSKSPLHF	TRBV10-2	TRBJ1-6	UPN14_TCR_baseline	scTCR-seq	2
	CASSETPGQGGPEAFF	TRBV6-1	TRBJ1-1	UPN14_TCR_baseline	scTCR-seq	2
	CASSETSEGLANTGELFF	TRBV2	TRBJ2-2	UPN14_TCR_baseline	scTCR-seq	2
	CASSETSGDYEQYF	TRBV6-1	TRBJ2-7	UPN14_TCR_baseline	scTCR-seq	2
	CASSFGQGNNQPQHF	TRBV12-3	TRBJ1-5	UPN14_TCR_baseline	scTCR-seq	2
	CASSFGRSYGYTF	TRBV27	TRBJ1-2	UPN14_TCR_baseline	scTCR-seq	2
	CASSFGTGVGGEQFF	TRBV11-2	TRBJ2-1	UPN14_TCR_baseline	scTCR-seq	2
	CASSFGTNYGYTF	TRBV11-1	TRBJ1-2	UPN14_TCR_baseline	scTCR-seq	2
	CASSFGTSNAEQFF	TRBV5-1	TRBJ2-1	UPN14_TCR_baseline	scTCR-seq	2
	CASSFGVQGNQPQHF	TRBV27	TRBJ1-5	UPN14_TCR_baseline	scTCR-seq	2
	CASSFILGGGLYEQFF	TRBV11-3	TRBJ2-1	UPN14_TCR_baseline	scTCR-seq	2
	CASSFKSGSREQYF	TRBV5-6	TRBJ2-7	UPN14_TCR_baseline	scTCR-seq	2
	CASSFLDSHEKLFF	TRBV7-2	TRBJ1-4	UPN14_TCR_baseline	scTCR-seq	2
	CASSFLGINEQFF	TRBV7-2	TRBJ2-1	UPN14_TCR_baseline	scTCR-seq	2
	CASSFLRGGYTF	TRBV13	TRBJ1-2	UPN14_TCR_baseline	scTCR-seq	2
	CASSFNSNQPQHF	TRBV7-2	TRBJ1-5	UPN14_TCR_baseline	scTCR-seq	2
	CASSFPRGSGGYEQYF	TRBV13	TRBJ2-7	UPN14_TCR_baseline	scTCR-seq	2
	CASSFRGLKNEQFF	TRBV7-7	TRBJ2-1	UPN14_TCR_baseline	scTCR-seq	2
	CASSFRVTEAFF	TRBV5-6	TRBJ1-1	UPN14_TCR_baseline	scTCR-seq	2
	CASSFSAPTYEQYF	TRBV5-1	TRBJ2-7	UPN14_TCR_baseline	scTCR-seq	2
	CASSFSESSYEQYF	TRBV28	TRBJ2-7	UPN14_TCR_baseline	scTCR-seq	2
	CASSFTRRLGYTF	TRBV27	TRBJ1-2	UPN14_TCR_baseline	scTCR-seq	2
	CASSFVVSTDTQYF	TRBV7-3	TRBJ2-3	UPN14_TCR_baseline	scTCR-seq	2
	CASSGDSVPEQFF	TRBV5-1	TRBJ2-1	UPN14_TCR_baseline	scTCR-seq	2
	CASSGGTEAFF	TRBV27	TRBJ1-1	UPN14_TCR_baseline	scTCR-seq	2
	CASSGGTPGTDTQYF	TRBV9	TRBJ2-3	UPN14_TCR_baseline	scTCR-seq	2
	CASSGIAGVIQPQHF	TRBV2	TRBJ1-5	UPN14_TCR_baseline	scTCR-seq	2
	CASSGNSNYGYTF	TRBV7-9	TRBJ1-2	UPN14_TCR_baseline	scTCR-seq	2
	CASSGPGWEETQYF	TRBV6-1	TRBJ2-5	UPN14_TCR_baseline	scTCR-seq	2
	CASSGRTGEEGTDTQYF	TRBV2	TRBJ2-3	UPN14_TCR_baseline	scTCR-seq	2
	CASSHGEGTQETQYF	TRBV7-9	TRBJ2-5	UPN14_TCR_baseline	scTCR-seq	2
	CASSHTRTVGEAKNIQYF	TRBV2	TRBJ2-4	UPN14_TCR_baseline	scTCR-seq	2
	CASSIIGVVNTEAFF	TRBV12-4	TRBJ1-1	UPN14_TCR_baseline	scTCR-seq	2
	CASSKTEKETQYF	TRBV12-3	TRBJ2-5	UPN14_TCR_baseline	scTCR-seq	2
	CASSLAAGGTNTEAFF	TRBV5-1	TRBJ1-1	UPN14_TCR_baseline	scTCR-seq	2
	CASSLADPLNTQYF	TRBV5-1	TRBJ2-3	UPN14_TCR_baseline	scTCR-seq	2
	CASSLAGAGANVLTF	TRBV7-3	TRBJ2-6	UPN14_TCR_baseline	scTCR-seq	2
	CASSLAGGVYGYTF	TRBV7-2	TRBJ1-2	UPN14_TCR_baseline	scTCR-seq	2
	CASSLAGMGTEAFF	TRBV5-1	TRBJ1-1	UPN14_TCR_baseline	scTCR-seq	2
	CASSLAGRGQETQYF	TRBV5-6	TRBJ2-5	UPN14_TCR_baseline	scTCR-seq	2
	CASSLAGTAYGYTF	TRBV5-1	TRBJ1-2	UPN14_TCR_baseline	scTCR-seq	2
	CASSLAKLNTEAFF	TRBV10-2	TRBJ1-1	UPN14_TCR_baseline	scTCR-seq	2
	CASSLAPGYNEQFF	TRBV7-2	TRBJ2-1	UPN14_TCR_baseline	scTCR-seq	2
	CASSLARQGARHSPLHF	TRBV5-1	TRBJ1-6	UPN14_TCR_baseline	scTCR-seq	2
	CASSLASSLTAGNTIYF	TRBV5-1	TRBJ1-3	UPN14_TCR_baseline	scTCR-seq	2
	CASSLASTGGTQYF	TRBV7-9	TRBJ2-5	UPN14_TCR_baseline	scTCR-seq	2
	CASSLATSGGLGEQYF	TRBV5-1	TRBJ2-7	UPN14_TCR_baseline	scTCR-seq	2
	CASSLAVEYEQYF	TRBV7-9	TRBJ2-7	UPN14_TCR_baseline	scTCR-seq	2
	CASSLDGAGEQFF	TRBV7-2	TRBJ2-1	UPN14_TCR_baseline	scTCR-seq	2
	CASSLDSGEKLFF	TRBV7-6	TRBJ1-4	UPN14_TCR_baseline	scTCR-seq	2
	CASSLEGRVTTPLHF	TRBV5-1	TRBJ1-6	UPN14_TCR_baseline	scTCR-seq	2
	CASSLELAVAYEQFF	TRBV5-1	TRBJ2-1	UPN14_TCR_baseline	scTCR-seq	2
	CASSLEVAGGGETQYF	TRBV28	TRBJ2-5	UPN14_TCR_baseline	scTCR-seq	2
	CASSLGALDTQYF	TRBV7-6	TRBJ2-3	UPN14_TCR_baseline	scTCR-seq	2
	CASSLGESPPSYGYTF	TRBV5-1	TRBJ1-2	UPN14_TCR_baseline	scTCR-seq	2
	CASSLGGAGNSYNEQFF	TRBV11-2	TRBJ2-1	UPN14_TCR_baseline	scTCR-seq	2
	CASSLGGTRATEAFF	TRBV5-1	TRBJ1-1	UPN14_TCR_baseline	scTCR-seq	2
	CASSLGIAEAFF	TRBV5-5	TRBJ1-1	UPN14_TCR_baseline	scTCR-seq	2
	CASSLGIYGTASTNEKLFF	TRBV5-1	TRBJ1-4	UPN14_TCR_baseline	scTCR-seq	2
	CASSLGLTGSTGELFF	TRBV14	TRBJ2-2	UPN14_TCR_baseline	scTCR-seq	2
	CASSLGNTEAFF	TRBV28	TRBJ1-1	UPN14_TCR_baseline	scTCR-seq	2
	CASSLGPDGTQYF	TRBV7-2	TRBJ2-3	UPN14_TCR_baseline	scTCR-seq	2
	CASSLGSPGQLTQGYGYTF	TRBV11-2	TRBJ1-2	UPN14_TCR_baseline	scTCR-seq	2
	CASSLGTGLTYEQYF	TRBV12-3	TRBJ2-7	UPN14_TCR_baseline	scTCR-seq	2
	CASSLGTPGDTIYF	TRBV6-6	TRBJ1-3	UPN14_TCR_baseline	scTCR-seq	2
	CASSLGVYGRDYEQYF	TRBV5-1	TRBJ2-7	UPN14_TCR_baseline	scTCR-seq	2
	CASSLHGTPQLGELFF	TRBV7-3	TRBJ2-2	UPN14_TCR_baseline	scTCR-seq	2
	CASSLIAGGDEQFF	TRBV5-4	TRBJ2-1	UPN14_TCR_baseline	scTCR-seq	2
	CASSLIAGGNSYNEQFF	TRBV7-6	TRBJ2-1	UPN14_TCR_baseline	scTCR-seq	2
	CASSLIGNSPLHF	TRBV27	TRBJ1-6	UPN14_TCR_baseline	scTCR-seq	2
	CASSLIRNSPLHF	TRBV5-1	TRBJ1-6	UPN14_TCR_baseline	scTCR-seq	2
	CASSLKDGWEKLFF	TRBV7-8	TRBJ1-4	UPN14_TCR_baseline	scTCR-seq	2
	CASSLLAPGRDTQYF	TRBV12-4	TRBJ2-3	UPN14_TCR_baseline	scTCR-seq	2
	CASSLMASGGPREEQYF	TRBV12-3	TRBJ2-7	UPN14_TCR_baseline	scTCR-seq	2
	CASSLNEGTVYEQYF	TRBV7-9	TRBJ2-7	UPN14_TCR_baseline	scTCR-seq	2
	CASSLNIRGQGAEDTQYF	TRBV27	TRBJ2-3	UPN14_TCR_baseline	scTCR-seq	2
	CASSLNQGAIYEQYF	TRBV7-9	TRBJ2-7	UPN14_TCR_baseline	scTCR-seq	2
	CASSLPGQGNIQYF	TRBV7-9	TRBJ2-4	UPN14_TCR_baseline	scTCR-seq	2
	CASSLQDYNSPLHF	TRBV18	TRBJ1-6	UPN14_TCR_baseline	scTCR-seq	2
	CASSLQGGLNSPLHF	TRBV27	TRBJ1-6	UPN14_TCR_baseline	scTCR-seq	2
	CASSLQGPNYEQYF	TRBV5-1	TRBJ2-7	UPN14_TCR_baseline	scTCR-seq	2
	CASSLRGDSGNTIYF	TRBV7-9	TRBJ1-3	UPN14_TCR_baseline	scTCR-seq	2
	CASSLRGGGGTDTQYF	TRBV7-2	TRBJ2-3	UPN14_TCR_baseline	scTCR-seq	2
	CASSLSASSGELFF	TRBV7-3	TRBJ2-2	UPN14_TCR_baseline	scTCR-seq	2
	CASSLSGGKNTEAFF	TRBV28	TRBJ1-1	UPN14_TCR_baseline	scTCR-seq	2
	CASSLSGVEVTDTQYF	TRBV5-4	TRBJ2-3	UPN14_TCR_baseline	scTCR-seq	2
	CASSLSSGGVTYEQYF	TRBV28	TRBJ2-7	UPN14_TCR_baseline	scTCR-seq	2
	CASSLSTGVNEQFF	TRBV28	TRBJ2-1	UPN14_TCR_baseline	scTCR-seq	2
	CASSLSVAYWSF	TRBV5-5	TRBJ2-2	UPN14_TCR_baseline	scTCR-seq	2
	CASSLTGDEQYF	TRBV7-9	TRBJ2-7	UPN14_TCR_baseline	scTCR-seq	2
	CASSLTGTDGYTF	TRBV7-3	TRBJ1-2	UPN14_TCR_baseline	scTCR-seq	2
	CASSLTGTDNYGYTF	TRBV7-8	TRBJ1-2	UPN14_TCR_baseline	scTCR-seq	2
	CASSLTNGGELFF	TRBV7-3	TRBJ2-2	UPN14_TCR_baseline	scTCR-seq	2
	CASSLTPQETQYF	TRBV7-8	TRBJ2-5	UPN14_TCR_baseline	scTCR-seq	2
	CASSLVLGTTEAFF	TRBV5-1	TRBJ1-1	UPN14_TCR_baseline	scTCR-seq	2
	CASSLVLRDTEAFF	TRBV7-9	TRBJ1-1	UPN14_TCR_baseline	scTCR-seq	2
	CASSLVSGTNTGELFF	TRBV5-1	TRBJ2-2	UPN14_TCR_baseline	scTCR-seq	2
	CASSLWADSGNTIYF	TRBV7-3	TRBJ1-3	UPN14_TCR_baseline	scTCR-seq	2
	CASSLWLAGYNEQFF	TRBV28	TRBJ2-1	UPN14_TCR_baseline	scTCR-seq	2
	CASSLWSNQPQHF	TRBV19	TRBJ1-5	UPN14_TCR_baseline	scTCR-seq	2
[truncated: 53,609 more rows]
