# Supplementary material for: Human autoimmunity at single cell resolution in aplastic anemia before and after effective immunotherapy
Source: Nat Commun. 2025 May 30;16:5048. doi: 10.1038/s41467-025-60213-6 (PMC12125301; doi:10.1038/s41467-025-60213-6)
Supplement: Supplementary file 6 — Supplementary Data 4 [file 41467_2025_60213_MOESM6_ESM.xlsx]

## Sheet: Gene expression metrics
	Supplementary Data 4. Gene expression sequence metrics of single-cell RNA sequencing
	Samples	Number of reads	Valid barcodes	Estimated number of cells (before filtering)	Cell number (after filtering)	Mean reads per cell	Total genes detected	Median genes per cell	Median UMI counts per cell	Fraction reads in cells	Reads mapped to genome	Sequencing saturation	Q30 bases in RNA read	Q30 bases in barcode	Q30 bases in sample index	Q30 bases in UMI	Reads mapped confidently to genome	Reads mapped confidently to intergenic regions	Reads mapped confidently to intronic regions	Reads mapped confidently to exonic regions	Reads mapped confidently to transcriptome	Reads mapped antisense to gene
	UPN1_BM_GEM_pre	268278857	0.951	11471	11199	23387	20550	1273	3709	0.881	0.804	0.612	0.877	0.949	0.938	0.945	0.697	0.026	0.04	0.631	0.592	0.009
	UPN1_BM_GEX_6M	218973250	0.94	9487	6548	23081	19203	680	2899	0.823	0.867	0.609	0.897	0.947	0.904	0.943	0.617	0.023	0.037	0.558	0.514	0.023
	UPN1_CD34_GEX_pre	245265859	0.957	223	195	1099846	15744	2052	7236	0.972	0.869	0.965	0.892	0.95	0.912	0.944	0.844	0.032	0.042	0.77	0.725	0.007
	UPN1_CD34_GEX_6M	251959689	0.932	4589	4064	54905	17698	609	1456	0.49	0.853	0.819	0.895	0.95	0.922	0.945	0.711	0.042	0.079	0.589	0.495	0.071
	UPN2_BM_GEM_pre	209576593	0.927	15962	15489	13129	21179	1353	3224	0.884	0.932	0.42	0.927	0.951	0.927	0.945	0.786	0.034	0.057	0.695	0.634	0.028
	UPN2_BM_GEX_6M	300307894	0.956	12986	10666	23125	20682	760	2226	0.892	0.899	0.682	0.908	0.951	0.922	0.946	0.744	0.021	0.048	0.676	0.632	0.014
	UPN2_CD34_GEX_pre	215446091	0.968	1956	1882	110146	18890	1956	7445	0.967	0.909	0.843	0.917	0.951	0.905	0.945	0.823	0.023	0.028	0.772	0.725	0.008
	UPN2_CD34_GEX_6M	227339823	0.952	26713	20,000 (keep for analysis)	8510	20594	1251	4125	0.949	0.941	0.205	0.927	0.951	0.929	0.946	0.881	0.032	0.035	0.815	0.757	0.017
	UPN3_BM_GEM_pre	214795022	0.916	6890	6738	31174	19751	1634	5072	0.87	0.927	0.664	0.917	0.951	0.888	0.945	0.793	0.04	0.057	0.696	0.637	0.026
	UPN3_BM_GEX_6M	141479114	0.951	9090	8961	15564	19326	1328	4316	0.89	0.921	0.516	0.925	0.951	0.91	0.945	0.838	0.027	0.047	0.765	0.715	0.013
	UPN3_CD34_GEX_pre	175288239	0.968	2114	2031	82917	18826	2009	7727	0.963	0.903	0.794	0.912	0.952	0.869	0.945	0.849	0.027	0.035	0.787	0.738	0.008
	UPN3_CD34_GEX_6M	275940013	0.957	2335	14	118175	9446	43	54	0.039	0.775	0.98	0.882	0.95	0.914	0.945	0.427	0.04	0.02	0.367	0.343	0.004
	UPN4_BM_GEM_pre	176623414	0.916	9145	9059	19313	19294	1547	4465	0.839	0.942	0.56	0.921	0.951	0.923	0.945	0.835	0.043	0.059	0.733	0.671	0.027
	UPN4_BM_GEM_pre_repeat	356992182	0.926	15722	15708	22706	19531	735	1501	0.395	0.933	0.634	0.919	0.951	0.932	0.945	0.84	0.052	0.078	0.71	0.627	0.049
	UPN4_CD34_GEX_pre	162994913	0.965	1056	1016	154351	17110	1525	3947	0.953	0.933	0.927	0.919	0.951	0.911	0.946	0.893	0.035	0.047	0.812	0.76	0.01
	UPN5_BM_GEM_pre	226304645	0.937	25593	25396	8842	20654	1110	3086	0.818	0.941	0.334	0.927	0.95	0.929	0.944	0.862	0.031	0.046	0.785	0.724	0.023
	UPN6_BM_GEM_pre	254504669	0.938	15134	14138	16816	20008	897	2809	0.674	0.889	0.471	0.909	0.95	0.919	0.945	0.701	0.027	0.05	0.623	0.579	0.016
	UPN6_BM_GEX_3M	126320187	0.94	20294	18615	6224	20221	750	1820	0.815	0.923	0.26	0.92	0.95	0.934	0.945	0.783	0.026	0.048	0.709	0.657	0.019
	UPN6_CD34_GEX_pre	212388076	0.922	781	193	271943	12050	209	361	0.404	0.635	0.951	0.828	0.944	0.906	0.942	0.368	0.067	0.031	0.27	0.251	0.008
	UPN6_CD34_GEX_3M	134132474	0.936	8914	8730	15047	19994	1691	6296	0.942	0.937	0.221	0.928	0.949	0.894	0.943	0.858	0.033	0.03	0.795	0.733	0.023
	UPN6_CD34_GEX_3M_repeat	397008966	0.942	9677	8451	41026	21690	2665	11323	0.96	0.946	0.477	0.933	0.951	0.919	0.946	0.874	0.036	0.038	0.8	0.738	0.022
	UPN7_BM_GEM_pre	207343457	0.94	21923	21742	9457	20215	946	2323	0.789	0.947	0.409	0.932	0.95	0.927	0.944	0.859	0.033	0.034	0.792	0.735	0.019
	UPN7_BM_GEX_6M	252123918	0.952	11564	10463	21802	21483	1082	2610	0.931	0.93	0.543	0.924	0.952	0.922	0.946	0.806	0.035	0.049	0.723	0.671	0.019
	UPN7_CD34_GEX_pre	261582567	0.939	703	651	372094	18149	1875	6687	0.948	0.937	0.929	0.931	0.951	0.922	0.944	0.849	0.044	0.033	0.772	0.714	0.02
	UPN7_CD34_GEX_6M	158463730	0.956	14110	14058	11230	20473	1334	4199	0.962	0.916	0.26	0.921	0.95	0.924	0.944	0.872	0.03	0.028	0.814	0.759	0.014
	UPN8_BM_GEM_pre	294427051	0.945	22675	21185	12984	20745	998	2574	0.879	0.948	0.532	0.935	0.952	0.921	0.946	0.821	0.028	0.026	0.767	0.715	0.016
	UPN8_BM_GEX_6M	198098476	0.938	19897	17251	9956	20859	1022	2724	0.91	0.923	0.4	0.923	0.951	0.917	0.946	0.774	0.034	0.045	0.695	0.645	0.019
	UPN8_CD34_GEX_pre	255272772	0.943	1308	1244	195162	18275	2637	9938	0.978	0.939	0.891	0.925	0.95	0.909	0.944	0.887	0.037	0.028	0.822	0.759	0.018
	UPN8_CD34_GEX_6M	144612369	0.957	5544	5460	26084	19798	1780	5464	0.875	0.93	0.491	0.927	0.951	0.912	0.945	0.873	0.033	0.033	0.807	0.751	0.014
	UPN9_BM_GEM_pre	190580018	0.94	23977	13562	7948	20123	873	2525	0.766	0.922	0.292	0.918	0.95	0.906	0.945	0.847	0.032	0.041	0.774	0.717	0.02
	UPN9_BM_GEX_3M	187515967	0.918	8897	8816	21076	19652	861	1805	0.337	0.905	0.383	0.92	0.951	0.922	0.944	0.84	0.031	0.156	0.653	0.569	0.052
	UPN9_BM_GEX_6M	318631183	0.893	16931	15111	18819	22016	1032	2616	0.763	0.932	0.407	0.934	0.95	0.933	0.945	0.67	0.04	0.087	0.543	0.48	0.04
	UPN9_CD34_GEX_pre	197950523	0.954	374	343	529279	16495	1509	5145	0.959	0.93	0.952	0.928	0.952	0.878	0.946	0.789	0.042	0.036	0.711	0.665	0.012
	UPN9_CD34_GEX_pre_repeat	232123666	0.955	365	336	635955	16521	1529	5326	0.957	0.939	0.957	0.932	0.952	0.878	0.946	0.814	0.043	0.037	0.734	0.686	0.012
	UPN9_CD34_GEX_3M	276254431	0.952	3342	3265	82661	20247	1773	5066	0.848	0.926	0.819	0.927	0.951	0.914	0.944	0.883	0.035	0.07	0.777	0.718	0.018
	UPN9_CD34_GEX_6M	197547242	0.936	22914	22806	8621	20789	1244	3136	0.788	0.85	0.117	0.913	0.951	0.93	0.946	0.795	0.027	0.056	0.712	0.654	0.021
	UPN10_BM_GEM_pre	159615221	0.939	12904	11632	12369	19827	1083	3188	0.883	0.909	0.464	0.914	0.95	0.911	0.945	0.766	0.031	0.033	0.701	0.653	0.016
	UPN10_BM_GEX_6M	221580339	0.885	20938	17274	10582	21872	1038	2260	0.742	0.948	0.266	0.936	0.951	0.856	0.946	0.724	0.044	0.077	0.604	0.535	0.042
	UPN10_CD34_GEX_pre	235436666	0.946	775	712	303789	17086	1323	3644	0.924	0.932	0.932	0.922	0.949	0.882	0.943	0.823	0.044	0.031	0.748	0.693	0.017
	UPN10_CD34_GEX_pre_repeat	258081528	0.948	737	686	350178	17121	1376	4033	0.921	0.923	0.934	0.919	0.951	0.925	0.944	0.823	0.041	0.032	0.751	0.698	0.017
	UPN10_CD34_GEX_6M	171946642	0.931	1467	1426	117209	19016	2543	8952	0.79	0.84	0.656	0.909	0.949	0.882	0.943	0.794	0.025	0.04	0.728	0.678	0.013
	UPN11_BM_GEM_pre	514075785	0.937	18117	17105	28375	21869	1374	3835	0.884	0.926	0.671	0.922	0.951	0.916	0.946	0.755	0.028	0.045	0.682	0.632	0.02
	UPN11_BM_GEX_6M	192827958	0.909	16742	14639	11517	21076	796	1942	0.785	0.905	0.279	0.928	0.951	0.882	0.946	0.618	0.037	0.076	0.505	0.462	0.023
	UPN11_CD34_GEX_pre	232913029	0.935	24259	23868	9601	21576	1086	2798	0.906	0.911	0.233	0.923	0.951	0.904	0.946	0.845	0.042	0.049	0.754	0.689	0.027
	UPN11_CD34_GEX_pre_repeat	300655998	0.939	25216	24833	11923	21954	1287	3178	0.913	0.933	0.302	0.932	0.951	0.918	0.945	0.872	0.041	0.056	0.775	0.71	0.024
	UPN11_CD34_GEX_6M	221777121	0.938	27959	20,000 (keep for analysis)	7932	21402	1166	2846	0.798	0.857	0.137	0.914	0.951	0.926	0.945	0.789	0.028	0.06	0.701	0.646	0.02
	UPN12_BM_GEM_pre	213171344	0.949	7101	6321	30019	19566	1109	3389	0.915	0.924	0.723	0.925	0.951	0.915	0.946	0.705	0.024	0.043	0.638	0.597	0.013
	UPN12_BM_GEX_6M	327126466	0.922	21346	19870	15324	22170	959	2427	0.797	0.928	0.369	0.929	0.95	0.926	0.944	0.682	0.03	0.062	0.59	0.536	0.029
	UPN12_CD34_GEX_6M	269078342	0.937	26467	26444	10166	21346	1230	3444	0.781	0.826	0.148	0.902	0.951	0.906	0.945	0.766	0.024	0.035	0.707	0.652	0.021
	UPN12_CD34_GEX_pre	219175579	0.948	25008	23025	8764	20775	968	3129	0.875	0.904	0.217	0.92	0.952	0.916	0.946	0.794	0.03	0.035	0.728	0.677	0.018
	UPN12_CD34_GEX_pre_repeat	255601185	0.952	28255	20,000 (keep for analysis)	9046	21272	1118	3223	0.9	0.933	0.265	0.931	0.952	0.903	0.946	0.845	0.033	0.048	0.765	0.709	0.017
	UPN13_BM_GEM_pre	201100760	0.942	25919	25182	7758	20587	1048	2581	0.928	0.931	0.344	0.923	0.951	0.92	0.946	0.817	0.031	0.034	0.751	0.694	0.021
	UPN13_BM_GEX_6M	376827653	0.917	4396	3861	85720	17470	498	1163	0.174	0.596	0.586	0.847	0.951	0.918	0.948	0.423	0.015	0.05	0.358	0.333	0.011
	UPN13_CD34_GEX_pre	58732347	0.955	348	323	168771	16428	3460	18018	0.959	0.876	0.788	0.897	0.949	0.923	0.945	0.844	0.026	0.028	0.79	0.735	0.014
	UPN13_CD34_GEX_pre_repeat	189863308	0.958	385	329	493151	16908	3549	17691	0.965	0.943	0.916	0.929	0.952	0.909	0.946	0.908	0.029	0.03	0.848	0.787	0.014
	UPN13_CD34_GEX_6M	159307202	0.951	22385	22250	7116	20394	1104	2887	0.839	0.804	0.119	0.898	0.951	0.911	0.945	0.761	0.026	0.048	0.687	0.637	0.014
	UPN14_BM_GEM_pre	352133455	0.919	26174	20,000 (keep for analysis)	13453	19535	564	1485	0.841	0.923	0.652	0.927	0.951	0.917	0.945	0.731	0.047	0.03	0.654	0.589	0.033
	UPN14_BM_GEX_3M	315642840	0.932	14617	14466	21594	21217	865	1813	0.524	0.901	0.554	0.92	0.952	0.907	0.945	0.798	0.028	0.139	0.63	0.564	0.035
	UPN14_BM_GEX_6M	186077653	0.912	12853	12369	14477	20841	750	1534	0.679	0.823	0.465	0.898	0.949	0.92	0.944	0.667	0.035	0.103	0.529	0.468	0.035
	UPN14_CD34_GEX_pre	198139005	0.904	680	12369	291380	16250	1125	3491	0.871	0.932	0.941	0.927	0.951	0.885	0.945	0.828	0.08	0.025	0.723	0.633	0.047
	UPN14_CD34_GEX_3M	289419143	0.949	26222	20,000 (keep for analysis)	11037	21450	1333	3943	0.816	0.812	0.175	0.896	0.951	0.925	0.945	0.779	0.023	0.066	0.69	0.641	0.014
	UPN14_CD34_GEX_6M	263876680	0.928	4913	4746	53709	20652	1547	3806	0.694	0.919	0.75	0.926	0.951	0.883	0.944	0.845	0.056	0.089	0.7	0.627	0.035
	UPN15_BM_GEM_pre	253574344	0.936	19956	17667	12706	20741	1070	2777	0.848	0.929	0.442	0.927	0.951	0.932	0.945	0.713	0.03	0.044	0.638	0.589	0.02
	UPN15_BM_GEX_3M	290663730	0.921	16415	16361	17707	21492	1178	2845	0.677	0.904	0.352	0.918	0.95	0.925	0.944	0.82	0.023	0.109	0.688	0.617	0.036
	UPN15_CD34_GEX_pre	194335234	0.958	20319	19844	9564	19396	1219	4099	0.928	0.893	0.211	0.917	0.952	0.929	0.946	0.82	0.024	0.029	0.766	0.716	0.012
	UPN15_CD34_GEX_3M	239920431	0.949	18719	18612	12816	19989	1630	4752	0.811	0.809	0.185	0.885	0.95	0.927	0.944	0.78	0.021	0.059	0.7	0.648	0.016
	UPN16_BM_GEM_pre	213544872	0.942	23790	23536	8976	21167	1035	2774	0.837	0.938	0.319	0.929	0.952	0.932	0.945	0.847	0.036	0.043	0.768	0.709	0.023
	UPN16_BM_GEX_6M	311665138	0.93	20637	20439	15102	21393	826	1899	0.677	0.84	0.507	0.902	0.951	0.922	0.945	0.753	0.034	0.118	0.601	0.537	0.034
	UPN16_CD34_GEM_pre	146767446	0.96	2655	2340	55279	18007	762	2166	0.853	0.886	0.818	0.924	0.952	0.925	0.946	0.727	0.029	0.026	0.672	0.632	0.01
	UPN17_BM_GEM_pre	237450746	0.939	19475	18633	12192	21313	957	2173	0.721	0.927	0.332	0.93	0.95	0.915	0.945	0.669	0.021	0.071	0.577	0.533	0.019
	UPN17_BM_GEX_6M	209805361	0.931	18192	13486	11532	21328	641	2277	0.857	0.921	0.352	0.926	0.947	0.914	0.942	0.714	0.027	0.064	0.623	0.573	0.026
	UPN17_CD34_GEX_pre	257483401	0.951	4772	4642	53957	20338	2632	10722	0.92	0.913	0.551	0.92	0.949	0.908	0.944	0.824	0.017	0.022	0.784	0.734	0.014
	UPN17_CD34_GEX_6M	148614966	0.941	27494	20,000 (keep for analysis)	5405	20609	940	2451	0.89	0.889	0.116	0.919	0.952	0.902	0.946	0.84	0.025	0.065	0.75	0.685	0.025
	UPN18_BM_GEM_pre	186195555	0.919	25743	24816	7232	21280	941	1935	0.899	0.92	0.292	0.93	0.951	0.92	0.945	0.745	0.037	0.075	0.633	0.572	0.03
	UPN18_BM_GEX_6M	182500649	0.921	24550	23018	7433	21849	810	1715	0.87	0.892	0.225	0.919	0.949	0.923	0.943	0.761	0.026	0.062	0.673	0.614	0.027
	UPN18_CD34_GEX_pre	183546536	0.912	1711	1670	107274	18261	2563	9576	0.821	0.746	0.676	0.877	0.943	0.92	0.939	0.698	0.028	0.033	0.636	0.59	0.013
	UPN18_CD34_GEX_6M	183829691	0.928	10316	10070	17819	21331	1776	5872	0.913	0.92	0.323	0.93	0.951	0.9	0.945	0.863	0.039	0.057	0.766	0.697	0.028
	UPN19_BM_GEM_pre	216726081	0.921	32777	20,000 (keep for analysis)	6612	21815	943	2186	0.873	0.948	0.259	0.937	0.951	0.907	0.945	0.817	0.037	0.061	0.719	0.652	0.033
	UPN19_BM_GEX_6M	592001613	0.917	23099	22099	25628	23259	1330	3797	0.918	0.921	0.619	0.932	0.951	0.901	0.945	0.804	0.033	0.078	0.693	0.628	0.032
	UPN19_CD34_GEX_pre	319715494	0.925	1402	1391	228042	17902	1981	5260	0.845	0.856	0.822	0.913	0.949	0.921	0.942	0.796	0.028	0.023	0.745	0.693	0.014
	UPN19_CD34_GEX_6M	219595052	0.935	17092	17015	12847	21551	1613	5160	0.913	0.912	0.21	0.928	0.952	0.911	0.945	0.868	0.028	0.056	0.784	0.715	0.028
	UPN20_BM_GEM_pre	360169878	0.906	14895	13118	24180	19579	478	1438	0.577	0.659	0.604	0.858	0.951	0.917	0.949	0.434	0.018	0.032	0.383	0.361	0.008
	UPN20_BM_GEX_6M	236185367	0.931	22144	22016	10665	21567	670	1392	0.834	0.714	0.432	0.866	0.948	0.932	0.941	0.623	0.026	0.079	0.519	0.469	0.025
	UPN20_CD34_GEX_pre	149895194	0.946	2804	2757	53457	19243	2220	7666	0.924	0.939	0.678	0.937	0.95	0.903	0.943	0.842	0.03	0.035	0.777	0.719	0.017
	UPN20_CD34_GEX_6M	384724987	0.912	734	704	524148	17527	2254	6599	0.205	0.875	0.806	0.912	0.951	0.918	0.944	0.783	0.083	0.058	0.641	0.561	0.047
	UPN111_BM_GEM_HD1	202575096	0.911	16537	16329	12249	22268	987	2189	0.823	0.922	0.328	0.929	0.951	0.905	0.946	0.778	0.039	0.092	0.648	0.585	0.033
	UPN111_CD34_GEM_HD1	240071833	0.945	30177	20,000 (keep for analysis)	7955	21722	1203	3028	0.823	0.866	0.153	0.91	0.95	0.901	0.945	0.813	0.032	0.059	0.722	0.669	0.02
	UPN112_BM_GEM_HD2	357934796	0.916	11022	10838	32474	22479	981	2014	0.691	0.851	0.663	0.908	0.951	0.904	0.945	0.728	0.037	0.1	0.59	0.52	0.041
	UPN112_CD34_GEM_HD2	304807319	0.933	17067	16971	17859	22072	1772	5178	0.903	0.92	0.435	0.921	0.951	0.916	0.944	0.861	0.04	0.057	0.764	0.698	0.025
	UPN113_BM_GEM_HD3	157439287	0.91	19164	18381	8215	20987	569	1231	0.853	0.882	0.569	0.911	0.951	0.925	0.945	0.816	0.031	0.079	0.707	0.631	0.044
	UPN113_CD34_GEM_HD3	312123455	0.923	30017	20,000 (keep for analysis)	10398	22001	1222	3284	0.797	0.922	0.319	0.933	0.952	0.914	0.945	0.882	0.026	0.054	0.801	0.714	0.047
	UPN114_BM_GEM_HD4	140696851	0.939	20427	19988	6887	20917	541	1127	0.781	0.82	0.353	0.896	0.949	0.93	0.944	0.696	0.024	0.077	0.595	0.546	0.023
	UPN114_CD34_GEM_HD4	138642525	0.948	59155	20,000 (keep for analysis)	2343	20899	469	909	0.895	0.762	0.082	0.887	0.952	0.925	0.947	0.729	0.022	0.093	0.613	0.562	0.021
	*Note: UMI, unique molecular identifier.

## Sheet: TCR expression metrics
	Supplementary Data 4. Gene expression sequence metrics of single-cell RNA sequencing
	Samples	Estimated No. of cells	Mean read pairs per cell	No. of cells with productive V-J spanning pair	No. of read pairs	Valid barcodes	Q30 bases in barcode	Q30 bases in RNA read1	Q30 bases in RNA read2	Q30 bases in sample index	Q30 bases in UMI	Read mapped to any VDJ gene	Reads mapped to TRA	Reads mapped to TRB	Cell count confidence	Mean used read pairs per cell	Fraction reads in cells	Median TRA UMIs per cell	Median TRB UMIs per cell	Cells with productive V-J spanning pair	Paired clonotype diversity	Cells with TRA contig	Cells with TRB contig	Cells with productive TRA contig	Cells with productive TRB contig	Total TCR clonotypes	# of T cell clones (>2 cells with identical TCR)	Top 1 clone size (% of total T cells)	Total clone size (% of total T cells)
	UPN1_TCR_pre	8841	1237	6421	10940836	0.937	0.942	0.912	0.913	0.89	0.94	0.908	0.301	0.525	0.924	930	0.885	4	11	0.726	678.86	0.874	0.989	0.781	0.888	6324	232	3.5	22.12
	UPN1_TCR_6M	3336	3623	2677	12088628	0.936	0.937	0.914	0.897	0.89	0.937	0.897	0.196	0.629	0.947	2501	0.791	4	10	0.802	588.03	0.879	0.993	0.832	0.928	2747	90	2.4	20.47
	UPN2_TCR_pre	10285	591	5431	6087558	0.939	0.942	0.914	0.912	0.904	0.94	0.902	0.301	0.522	0.883	429	0.858	5	11	0.528	481.48	0.79	0.976	0.631	0.737	5461	190	5.8	32.11
	UPN2_TCR_6M	3453	3151	2422	10882649	0.928	0.941	0.916	0.906	0.911	0.939	0.902	0.255	0.573	0.897	2296	0.83	2	5	0.701	640.54	0.818	0.983	0.759	0.88	2829	52	3.3	12.9
	UPN3_TCR_pre	5158	1802	3895	9299713	0.949	0.942	0.916	0.915	0.887	0.94	0.913	0.266	0.579	0.934	1352	0.865	4	11	0.755	1192.6	0.875	0.99	0.809	0.91	4268	96	1.4	13.9
	UPN3_TCR_6M	7532	1846	5615	13904743	0.945	0.943	0.916	0.916	0.892	0.94	0.911	0.236	0.607	0.932	1444	0.911	4	11	0.745	2062.69	0.871	0.991	0.787	0.935	6433	126	1.4	14.7
	UPN4_TCR_pre	11685	891	7313	10416525	0.938	0.942	0.914	0.913	0.875	0.94	0.849	0.232	0.516	0.036	876	0.078	6	18	0.8	612.77	0.943	1	0.825	0.985	6018	1291	0.34	52.8
	UPN5_TCR_pre	17845	483	8003	8632773	0.94	0.942	0.915	0.908	0.896	0.94	0.891	0.243	0.559	0.787	321	0.801	3	11	0.448	6101.55	0.785	0.972	0.532	0.829	15822	174	0.3	6.5
	UPN6_TCR_pre	11726	745	5537	8738724	0.941	0.942	0.917	0.908	0.904	0.939	0.922	0.191	0.655	0.844	523	0.807	3	10	0.472	2428	0.715	0.975	0.525	0.874	10389	335	0.8	8
	UPN6_TCR_3M	14280	178	1662	2541931	0.923	0.942	0.91	0.916	0.908	0.939	0.89	0.253	0.547	0.809	124	0.877	0	7	0.116	1047.1	0.459	0.787	0.197	0.532	9005	75	3	9.1
	UPN7_TCR_pre	20666	474	9711	9797257	0.931	0.942	0.913	0.921	0.881	0.94	0.916	0.285	0.557	0.82	364	0.917	4	10	0.47	629.95	0.717	0.947	0.546	0.763	11821	316	1.9	26.8
	UPN7_TCR_6M	2274	3115	1423	7084313	0.877	0.939	0.91	0.894	0.896	0.938	0.74	0.173	0.433	0.884	1500	0.622	2	6	0.626	191.01	0.723	0.96	0.658	0.759	1472	29	4.3	22.5
	UPN8_TCR_pre	19184	570	8998	10941034	0.938	0.941	0.914	0.916	0.901	0.938	0.924	0.262	0.593	0.853	468	0.953	2	9	0.469	518.22	0.696	0.96	0.542	0.765	10334	461	3.3	31.4
	UPN8_TCR_6M	12834	1239	9448	15910500	0.929	0.939	0.912	0.898	0.919	0.938	0.89	0.277	0.53	0.939	923	0.907	4	11	0.736	764.54	0.864	0.982	0.788	0.886	9108	194	1.74	22.7
	UPN9_TCR_pre_repeat	29572	454	9544	13432831	0.926	0.942	0.905	0.917	0.902	0.939	0.912	0.291	0.534	0.903	339	0.944	3	10	0.323	3354	0.692	0.923	0.428	0.694	21307	231	0.8	1.7
	UPN9_TCR_3M	11847	747	2494	8850256	0.908	0.941	0.91	0.907	0.894	0.938	0.765	0.151	0.487	0.256	236	0.434	0	3	0.211	1821.92	0.472	0.948	0.279	0.819	7892	164	0.8	11.3
	UPN9_TCR_6M	6315	2092	4031	13216808	0.868	0.94	0.912	0.908	0.903	0.939	0.755	0.202	0.409	0.812	932	0.639	3	8	0.638	2910.44	0.825	0.972	0.706	0.886	5599	155	0.5	11.3
	UPN10_TCR_pre	8323	1065	5238	8864992	0.922	0.942	0.912	0.913	0.887	0.94	0.906	0.251	0.575	0.869	758	0.874	4	11	0.629	1630.8	0.804	0.983	0.685	0.87	6763	136	1.7	10.5
	UPN10_TCR_6M	12684	1049	7903	13309259	0.879	0.941	0.911	0.906	0.896	0.939	0.808	0.238	0.452	0.92	577	0.791	4	11	0.623	5368.99	0.829	0.974	0.69	0.865	11481	150	0.6	6.1
	UPN11_TCR_pre	8633	2123	5624	18331552	0.899	0.942	0.911	0.913	0.876	0.94	0.866	0.252	0.515	0.9	1361	0.837	4	8	0.651	281.79	0.783	0.98	0.701	0.783	5040	144	9.4	25.7
	UPN11_TCR_6M	4649	1996	2773	9282331	0.848	0.939	0.912	0.902	0.914	0.938	0.747	0.2	0.401	0.931	896	0.64	3	8	0.596	521.57	0.746	0.964	0.656	0.775	3063	91	5.3	21.1
	UPN12_TCR_pre	3632	3633	2750	13195144	0.94	0.943	0.913	0.917	0.864	0.94	0.916	0.243	0.599	0.95	2771	0.901	3	8	0.757	1484.59	0.857	0.989	0.799	0.887	2983	55	1.3	12
	UPN12_TCR_6M	9097	1177	5402	10711475	0.891	0.94	0.91	0.902	0.922	0.938	0.803	0.225	0.461	0.848	605	0.693	3	8	0.594	1363.63	0.77	0.97	0.664	0.839	6509	268	1.3	21.4
	UPN13_TCR_pre	19993	239	3505	4791187	0.924	0.942	0.911	0.918	0.915	0.94	0.894	0.284	0.528	0.838	170	0.907	1	10	0.175	358.34	0.529	0.835	0.273	0.528	6236	212	10.7	41.9
	UPN13_TCR_6M	1636	6412	309	10490849	0.926	0.94	0.915	0.893	0.906	0.937	0.84	0.161	0.589	1	1368	0.243	0	1	0.189	108.38	0.359	0.871	0.301	0.737	301	10	12.5	25.3
	UPN14_TCR_pre	16148	870	3618	14060820	0.927	0.941	0.919	0.915	0.897	0.939	0.897	0.121	0.68	0.541	561	0.763	0	5	0.224	265.93	0.42	0.962	0.26	0.769	5385	317	4.9	54.5
	UPN14_TCR_3M	7399	608	1135	4502919	0.919	0.941	0.911	0.914	0.865	0.937	0.805	0.163	0.517	0.547	197	0.421	0	3	0.153	238.6	0.452	0.905	0.233	0.69	3884	163	4.1	27.6
	UPN14_TCR_6M	4502	1565	1879	7047915	0.88	0.94	0.909	0.908	0.909	0.937	0.766	0.161	0.472	0.692	563	0.498	1	5	0.417	292.63	0.582	0.953	0.48	0.729	1919	133	3	42.4
	UPN15_TCR_pre	11757	683	4928	8038911	0.922	0.941	0.911	0.913	0.906	0.939	0.866	0.245	0.519	0.709	439	0.818	2	8	0.419	2151.42	0.663	0.942	0.49	0.7	7017	424	0.77	22.5
	UPN15_TCR_3M	11323	507	1702	5748910	0.877	0.941	0.911	0.91	0.854	0.938	0.773	0.133	0.498	0.595	213	0.593	0	5	0.15	1170.9	0.408	0.922	0.206	0.701	7797	237	0.5	15.4
	UPN16_TCR_pre	18732	587	10015	10996600	0.933	0.942	0.912	0.898	0.909	0.939	0.878	0.275	0.508	0.901	422	0.886	5	12	0.535	6738.34	0.789	0.96	0.622	0.809	15846	266	0.3	7.5
	UPN16_TCR_6M	10207	940	2758	9597719	0.908	0.94	0.908	0.905	0.917	0.937	0.783	0.137	0.53	0.57	418	0.599	0	3	0.27	2065.88	0.421	0.95	0.332	0.844	6415	222	0.51	15
	UPN17_TCR_pre	10971	889	6542	9760030	0.917	0.94	0.915	0.897	0.9	0.939	0.866	0.275	0.487	0.819	563	0.779	3	8	0.596	789.54	0.794	0.963	0.662	0.822	7453	216	1.6	22.3
	UPN17_TCR_6M	4570	1900	3098	8686280	0.88	0.94	0.909	0.908	0.913	0.938	0.81	0.242	0.429	0.943	1067	0.749	4	8	0.678	80.51	0.822	0.977	0.726	0.826	1967	110	6.87	51
	UPN18_TCR_pre	17971	579	6438	10410643	0.914	0.939	0.914	0.905	0.897	0.937	0.846	0.193	0.539	0.731	384	0.861	1	9	0.358	457.26	0.563	0.951	0.413	0.663	6619	534	5.03	45.6
	UPN18_TCR_6M	11926	620	2456	7395660	0.884	0.942	0.908	0.911	0.895	0.938	0.825	0.173	0.536	0.758	358	0.795	0	6	0.206	35.73	0.353	0.906	0.243	0.402	1949	128	26.3	60
	UPN19_TCR_pre	25618	346	7426	8882281	0.911	0.939	0.909	0.907	0.888	0.937	0.849	0.269	0.474	0.804	227	0.874	2	9	0.29	1158.52	0.626	0.866	0.416	0.615	12731	625	2.5	27.3
	UPN19_TCR_6M	9718	1173	5582	11401477	0.903	0.94	0.913	0.901	0.903	0.938	0.84	0.237	0.496	0.785	750	0.817	2	7	0.574	2340.3	0.734	0.97	0.639	0.797	6332	324	0.47	21.8
	UPN20_TCR_pre	6652	1095	992	7290196	0.933	0.94	0.915	0.91	0.898	0.938	0.903	0.209	0.612	1	574	0.6	0	1	0.149	213.83	0.33	0.806	0.264	0.62	1031	44	5.58	28.33
	UPN20_TCR_6M	7693	1038	3533	7987940	0.921	0.94	0.911	0.904	0.903	0.937	0.831	0.198	0.527	0.637	541	0.64	1	5	0.459	305.33	0.666	0.953	0.53	0.839	4465	177	7.4	48.3
	UPN111_TCR_HD1	7304	2490	4542	18190623	0.871	0.941	0.909	0.909	0.91	0.939	0.794	0.214	0.46	0.86	1229	0.708	3	8	0.622	1109.96	0.791	0.976	0.695	0.825	5741	84	2.4	12.3
	UPN112_TCR_HD2	4003	1200	2105	4803639	0.891	0.936	0.905	0.9	0.884	0.934	0.764	0.18	0.448	0.798	514	0.569	2	7	0.526	1524.26	0.711	0.964	0.586	0.872	3322	95	0.7	11.4
	UPN113_TCR_HD3	6555	1524	2793	9992150	0.907	0.94	0.91	0.907	0.902	0.937	0.855	0.218	0.534	0.753	883	0.736	1	3	0.426	1075.24	0.582	0.923	0.506	0.789	4567	35	2.3	8.1
	UPN114_TCR_HD4	5281	1965	2161	10381001	0.918	0.941	0.913	0.907	0.901	0.938	0.816	0.188	0.515	0.703	950	0.585	1	3	0.409	1275.59	0.557	0.913	0.494	0.766	3138	74	0.9	11.2
	*Note: TCR, T-cell receptor; UMI, unique molecular identifier; VDJ gene, variable (V), diversity (D) and joining (J) genes; TRA, T cell receptor alpha locus, TRB, T cell receptor beta locus;

## Sheet: BCR expression metrics
	Supplementary Data 4. Gene expression sequence metrics of single-cell RNA sequencing
	Samples	Estimated No. of cells	Mean read pairs per cell	No. of cells with productive V-J spanning pair	No. of read pairs	Valid barcodes	Q30 bases in barcode	Q30 bases in RNA read1	Q30 bases in RNA read2	Q30 bases in sample index	Q30 bases in UMI	Read mapped to any VDJ gene	Reads mapped to IGH	Reads mapped to IGK	Reads mapped to IGL	Cell count confidence	Mean used read pairs per cell	Fraction reads in cells	Median IGH UMIs per cell	Median IGK UMIs per cell	Median IGL UMIs per cell	Cells with productive V-J spanning pair	Cells with productive V-J spanning IGK IGH pair	Cells with productive V-J spanning IGL IGH pair	Paired clonotype diversity	Cells with IGH contig	Cells with IGK contig	Cells with IGL contig	Cells with productive IGH contig	Cells with productive IGK contig	Cells with productive IGL contig
	UPN1_BCR_pre	1013	6969	598	7059741	0.961	0.934	0.914	0.899	0.896	0.932	0.985	0.317	0.39	0.264	0.756	5515	0.858	47	52.5	51.5	0.59	0.354	0.255	280.54	0.895	0.587	0.383	0.762	0.477	0.289
	UPN1_BCR_6M	532	11243	248	5981370	0.966	0.938	0.919	0.89	0.911	0.933	0.976	0.16	0.522	0.269	0.924	5915	0.915	8	91	40	0.466	0.286	0.182	24.57	0.695	0.594	0.476	0.489	0.555	0.378
	UPN2_BCR_pre	1007	14900	934	15004695	0.969	0.937	0.92	0.903	0.885	0.935	0.988	0.358	0.389	0.226	0.906	11681	0.827	1356	2532.5	2614.5	0.928	0.599	0.372	846.26	0.983	0.662	0.427	0.94	0.64	0.389
	UPN2_BCR_6M	444	13665	349	6067549	0.974	0.937	0.921	0.899	0.891	0.933	0.99	0.193	0.551	0.23	0.935	11652	0.894	357.5	1848	1966	0.786	0.495	0.3	341.05	0.887	0.662	0.369	0.815	0.637	0.34
	UPN3_BCR_pre	974	7742	554	7541323	0.97	0.936	0.922	0.887	0.877	0.935	0.983	0.238	0.498	0.232	0.919	5779	0.902	20	63	52.5	0.569	0.362	0.218	479.43	0.792	0.67	0.375	0.605	0.614	0.336
	UPN3_BCR_6M	444	16552	394	7349165	0.965	0.936	0.92	0.895	0.879	0.935	0.982	0.299	0.468	0.196	0.926	11544	0.866	302	650.5	1046	0.887	0.613	0.313	179.68	0.98	0.703	0.365	0.928	0.662	0.336
	UPN4_BCR_pre	277	25697	11	7118169	0.752	0.934	0.897	0.866	0.854	0.937	0.436	0.095	0.049	0.071	1	793	0.075	0	0	0	0.04	0.014	0.025	8.07	0.195	0.227	0.282	0.09	0.195	0.213
	UPN5_BCR_pre	548	11172	507	6122419	0.967	0.937	0.92	0.896	0.881	0.935	0.982	0.293	0.456	0.213	0.73	5786	0.546	586	1061	1350	0.925	0.611	0.341	91.14	0.987	0.661	0.414	0.945	0.642	0.367
	UPN6_BCR_pre	481	12761	421	6138362	0.964	0.936	0.921	0.897	0.902	0.935	0.985	0.23	0.536	0.2	0.933	9110	0.759	775	2859	2032	0.875	0.603	0.281	352.72	0.977	0.672	0.372	0.931	0.649	0.297
	UPN6_BCR_3M	3873	1820	719	7050147	0.973	0.937	0.922	0.9	0.865	0.936	0.987	0.273	0.533	0.166	0.526	1585	0.912	5	21	0	0.186	0.135	0.055	654.58	0.525	0.487	0.23	0.258	0.395	0.16
	UPN7_BCR_pre	676	13514	598	9135697	0.972	0.937	0.922	0.9	0.905	0.935	0.99	0.265	0.471	0.242	0.911	11306	0.876	1007.5	3022.5	2185	0.885	0.55	0.388	533.52	0.972	0.639	0.432	0.917	0.608	0.413
	UPN7_BCR_6M	1855	4355	483	8078792	0.973	0.936	0.917	0.9	0.896	0.933	0.981	0.245	0.424	0.29	0.861	3257	0.935	13	5	2	0.26	0.157	0.107	361.73	0.69	0.371	0.413	0.501	0.301	0.185
	UPN8_BCR_pre	1070	7306	889	7817555	0.971	0.937	0.921	0.904	0.88	0.935	0.99	0.224	0.476	0.278	0.935	6539	0.944	423.5	1838	1501.5	0.831	0.478	0.412	758.08	0.925	0.603	0.502	0.858	0.564	0.464
	UPN8_BCR_6M	2407	5398	1803	12993545	0.972	0.935	0.921	0.892	0.887	0.935	0.979	0.276	0.436	0.245	0.973	4178	0.924	26	58	46	0.749	0.425	0.344	1585.83	0.913	0.593	0.524	0.794	0.533	0.418
	UPN9_BCR_pre	4039	1866	763	7537730	0.974	0.937	0.923	0.899	0.895	0.936	0.986	0.259	0.505	0.207	0.658	1661	0.93	2	21	0	0.189	0.121	0.07	375.04	0.504	0.479	0.257	0.232	0.386	0.154
	UPN9_BCR_3M	4844	1415	1130	6856287	0.956	0.938	0.92	0.909	0.913	0.935	0.957	0.162	0.609	0.161	0.292	918	0.696	1	52	63	0.233	0.159	0.081	32.32	0.5	0.761	0.244	0.253	0.701	0.203
	UPN9_BCR_6M	352	13798	258	4857132	0.953	0.935	0.918	0.901	0.888	0.934	0.968	0.254	0.495	0.197	0.816	10419	0.813	255.5	1775	368	0.733	0.463	0.29	101.78	0.861	0.631	0.432	0.756	0.597	0.395
	UPN10_BCR_pre	1418	7695	830	10911562	0.972	0.935	0.917	0.898	0.861	0.932	0.985	0.262	0.493	0.214	0.942	6409	0.935	19	61	44	0.585	0.391	0.202	639.7	0.8	0.63	0.412	0.614	0.578	0.375
	UPN10_BCR_6M	1622	4441	679	7203545	0.931	0.937	0.919	0.896	0.882	0.934	0.919	0.231	0.495	0.155	0.879	2831	0.791	15	43	19	0.419	0.301	0.123	643.12	0.708	0.675	0.282	0.503	0.615	0.214
	UPN11_BCR_pre	3628	2386	1909	8658034	0.971	0.935	0.921	0.887	0.9	0.934	0.977	0.279	0.47	0.203	0.682	1725	0.834	20	48	36	0.526	0.335	0.208	226.78	0.81	0.629	0.446	0.609	0.552	0.324
	UPN11_BCR_6M	1976	1593	335	3147781	0.956	0.936	0.922	0.903	0.89	0.934	0.965	0.239	0.48	0.225	0.654	1253	0.841	5	12	0	0.17	0.108	0.065	316.42	0.528	0.392	0.334	0.236	0.298	0.144
	UPN12_BCR_pre	1113	6336	735	7052907	0.973	0.937	0.921	0.896	0.904	0.936	0.981	0.248	0.537	0.176	0.909	3294	0.887	16	45	35	0.66	0.413	0.284	565.3	0.883	0.736	0.558	0.73	0.575	0.376
	UPN12_BCR_6M	2631	2657	691	6991832	0.962	0.937	0.919	0.904	0.908	0.934	0.972	0.269	0.412	0.269	0.482	2130	0.853	8	40	10	0.263	0.185	0.082	35.19	0.572	0.554	0.35	0.343	0.489	0.183
	UPN13_BCR_pre	494	12502	450	6176380	0.97	0.936	0.92	0.9	0.897	0.933	0.986	0.281	0.463	0.225	0.931	9966	0.839	648	1414	1443	0.911	0.593	0.336	173.49	0.955	0.66	0.372	0.921	0.648	0.362
	UPN13_BCR_6M	15767	798	1840	12582295	0.956	0.938	0.917	0.891	0.917	0.935	0.962	0.087	0.551	0.296	0.579	526	0.74	0	11	12	0.117	0.085	0.044	39.08	0.339	0.689	0.469	0.126	0.617	0.393
	UPN14_BCR_pre	1841	12297	1445	22639916	0.974	0.937	0.924	0.901	0.882	0.935	0.991	0.079	0.56	0.339	0.809	9888	0.842	173	1842	1654	0.785	0.475	0.341	424.12	0.9	0.64	0.464	0.811	0.589	0.407
	UPN14_BCR_3M	297	12561	230	3730891	0.964	0.938	0.918	0.912	0.892	0.934	0.984	0.215	0.496	0.26	0.832	5619	0.476	332	1089	1141	0.774	0.434	0.37	124.91	0.909	0.606	0.438	0.822	0.566	0.414
	UPN14_BCR_6M	1407	6068	779	8538852	0.963	0.935	0.916	0.907	0.892	0.932	0.987	0.249	0.435	0.292	0.597	4555	0.81	39	68.5	107	0.554	0.295	0.315	44.72	0.743	0.657	0.493	0.624	0.554	0.446
	UPN15_BCR_pre	3545	3305	1795	11717753	0.972	0.937	0.922	0.902	0.877	0.935	0.984	0.307	0.474	0.187	0.565	2391	0.859	22	66	42	0.506	0.4	0.146	67.8	0.734	0.762	0.281	0.55	0.72	0.239
	UPN15_BCR_3M	1973	4053	654	7997933	0.965	0.939	0.921	0.913	0.869	0.935	0.983	0.207	0.538	0.224	0.396	3298	0.863	10	73	64	0.331	0.231	0.109	67.96	0.583	0.723	0.255	0.35	0.677	0.235
	UPN16_BCR_pre	871	12297	814	10710965	0.97	0.936	0.92	0.895	0.897	0.935	0.987	0.365	0.382	0.226	0.914	10364	0.888	1575	3297	2662	0.935	0.551	0.428	496.79	0.987	0.611	0.476	0.952	0.576	0.444
	UPN16_BCR_6M	2634	1792	812	4721958	0.96	0.936	0.916	0.896	0.897	0.933	0.949	0.189	0.529	0.203	0.81	1317	0.837	2	23	14	0.308	0.203	0.107	22.79	0.563	0.599	0.341	0.374	0.514	0.276
	UPN17_BCR_pre	494	11983	432	5919885	0.969	0.937	0.922	0.906	0.905	0.935	0.989	0.264	0.49	0.224	0.939	9254	0.816	624.5	2484	2504	0.874	0.607	0.279	266.88	0.943	0.698	0.344	0.897	0.664	0.324
	UPN17_BCR_6M	672	10785	457	7247735	0.956	0.937	0.914	0.916	0.872	0.934	0.976	0.317	0.447	0.192	0.772	8611	0.879	99	401	143	0.68	0.375	0.308	31.61	0.805	0.537	0.497	0.701	0.491	0.46
	UPN18_BCR_pre	1195	4350	982	5198478	0.964	0.937	0.92	0.9	0.889	0.934	0.985	0.331	0.449	0.193	0.93	3560	0.869	443	886.5	786	0.822	0.579	0.283	419.81	0.93	0.695	0.339	0.863	0.672	0.319
	UPN18_BCR_6M	1372	4772	1191	6547684	0.956	0.936	0.915	0.895	0.902	0.933	0.973	0.357	0.386	0.208	0.945	3750	0.855	558	1051.5	954	0.868	0.577	0.32	497.79	0.961	0.655	0.399	0.896	0.638	0.356
	UPN19_BCR_6M	2954	1800	576	5318235	0.962	0.935	0.917	0.898	0.882	0.932	0.979	0.356	0.382	0.225	0.611	1528	0.908	5	0	0	0.195	0.12	0.081	448	0.531	0.331	0.33	0.28	0.214	0.157
	UPN19_BCR_pre	6818	1132	1064	7723998	0.955	0.936	0.919	0.898	0.883	0.935	0.962	0.299	0.423	0.217	0.676	928	0.881	6	19	6	0.156	0.098	0.063	411.85	0.544	0.445	0.339	0.257	0.344	0.196
	UPN20_BCR_pre	1004	6199	687	6224228	0.959	0.937	0.92	0.903	0.889	0.933	0.988	0.095	0.582	0.298	0.95	4989	0.862	89.5	843	938.5	0.684	0.427	0.274	641.29	0.849	0.646	0.414	0.724	0.598	0.367
	UPN20_BCR_6M	6549	1008	816	6607372	0.969	0.937	0.92	0.901	0.902	0.934	0.991	0.226	0.506	0.246	0.42	881	0.919	0	10	0	0.125	0.08	0.06	109.83	0.337	0.452	0.267	0.137	0.324	0.196
	UPN111_BCR_HD1	3389	1605	392	5439551	0.96	0.936	0.921	0.906	0.901	0.935	0.973	0.255	0.517	0.176	0.728	1348	0.895	0	7	0	0.116	0.084	0.033	359.16	0.492	0.438	0.302	0.195	0.276	0.122
	UPN112_BCR_HD2	2541	2752	985	6993654	0.967	0.937	0.919	0.901	0.915	0.933	0.988	0.276	0.454	0.245	0.701	2363	0.909	18	86	25	0.388	0.318	0.074	21.51	0.668	0.664	0.248	0.456	0.593	0.209
	UPN113_BCR_HD3	3305	1276	296	4217244	0.961	0.939	0.918	0.902	0.897	0.935	0.976	0.184	0.489	0.281	0.772	1081	0.928	0	9	2.5	0.09	0.048	0.042	263.16	0.325	0.431	0.334	0.123	0.354	0.232
	UPN114_BCR_HD4	2156	2848	583	6141369	0.96	0.937	0.918	0.903	0.869	0.934	0.976	0.191	0.517	0.248	0.46	2238	0.845	1	35	15	0.27	0.168	0.105	184.37	0.51	0.607	0.326	0.321	0.516	0.194
	*Note: BCR, B-cell receptor; UMI, unique molecular identifier; VDJ gene, variable (V), diversity (D) and joining (J) genes; IGH, Immunoglobulin heavy chain; IGK, immunoglobulin κ light chain; IGL, immunoglobulin lambda locus.
