# Supplementary material for: Human autoimmunity at single cell resolution in aplastic anemia before and after effective immunotherapy
Source: Nat Commun. 2025 May 30;16:5048. doi: 10.1038/s41467-025-60213-6 (PMC12125301; doi:10.1038/s41467-025-60213-6)
Supplement: Supplementary file 9 — Source Data [file 41467_2025_60213_MOESM9_ESM.xlsx]

## Sheet: Fig. 1
	Fig. 1d Fold changes of cell populations by CyTOF
	Pre vs. HD
		Log 2 Fold change	-Log10 P value
	Bplasma	4.26607	0.202525
	CD4T	7.66605	0
	CD8T	21.0648	1.53462
	Gra	11.6099	1.88273
	matureEry	4.43296	0.00926167
	Meg	2.94853	3.69897
	NK	5.86524	0.940815
	Average	8.265	1.181
	Standard deviation	6.326	1.338
	Post vs. Pre
		Log 2 Fold change	-Log10 P value
	Bplasma	-0.873849	3
	CD4T	-0.209778	1.02965
	CD8T	-0.839134	3.22
	Gra	1.78226	3.22185
	matureEry	1.82729	3
	Meg	2.99498	4
	NK	0.615516	0.637329
	Average	0.7568	2.587
	Standard deviation	1.493	1.25
	Fig. 1i Abuandance of cell populations pre and post treatment
		CD8+ T			CD4+ T			NK			Erythroblast			Neutrophil			Monocyte
		Pre	Post	HD	Pre	Post	HD	Pre	Post	HD	Pre	Post	HD	Pre	Post	HD	Pre	Post	HD
	UPN1	25.447	6.4069		42.036	14.9854		7.6802	5.42122		4.2019	32.5966		2.1358	11.8974		0.863	6.3453
	UPN2	25.774			25.993			15.831			4.91793			2.8944			0.9648
	UPN3	19.8549	19.1859		47.9245	54.0924		4.9202	8.07481		3.42525	1.55116		2.3512	3.86139		0.2467	0.550055
	UPN4	29.754			49.666			7.556			2.51504			0.7545			0.328
	UPN5	10.073			43.621			4.1183			0.35557			1.5551			0.0195
	UPN6	12.825			23.933			8.6824			18.1644			3.099			2.4779
	UPN7	27.254	4.77344		16.859	8.89831		34.197	12.3054		1.61474	29.3497		2.153	13.7669		0.8347	4.50536
	UPN8	32.088	19.8673		13.129	28.7682		14.333	5.56365		9.6935	20.4252		7.9956	6.10142		7.4972	2.49284
	UPN9	20.336	7.51875		39.371	17.7308		15.532	2.29756		3.04041	36.3948		2.932	18.0379		2.5107	2.78188
	UPN10	10.005	5.04346		39.546	16.6253		10.601	14.5477		13.2052	26.8985		6.6801	14.3376		4.0453	6.34253
	UPN11	16.018	8.79226		18.138	9.71807		10.3	5.29805		18.8939	44.236		10.256	8.99534		2.4783	1.86955
	UPN12	14.561	11.2714		25.644	16.1763		7.6468	6.62888		26.109	39.8529		5.295	6.16509		1.2956	1.75677
	UPN13	32.196	8.28026		22.13	9.55414		18.809	5.75523		9.09372	21.6106		2.1451	27.5478		1.3426	2.84349
	UPN14	30.315	13.5066		16.53	3.2755		15.575	16.2219		12.005	15.226		1.315	15.3349		0.49	4.99494
	UPN15	16.526			21.903			11.3			22.9054			3.0116			3.5228
	UPN16	15.536			32.102			4.6826			1.13493			5.7209			0.4414
	UPN17	14.175	11.9668		22.104	6.72274		9.4282	4.13368		26.9428	41.2324		11.959	18.7775		4.4168	2.16029
	UPN18	34.763	16.334		10.547	3.80448		19.656	21.7149		7.1165	16.0407		8.8956	9.72709		4.2147	14.2444
	UPN19	18.365	8.24025		27.195	20.5919		12.67	9.52671		8.765	13.4991		8.48	20.7745		7.87	7.27541
	UPN20	18.724	13.7645		9.3521	13.6832		13.696	6.48031		26.5794	13.8051		10.655	16.1082		2.5848	2.66438
	UPN111			8.41144			18.4979			10.2135			16.5024			12.4327			3.85802
	UPN112			7.38523			10.6877			4.65433			19.325			13.337			3.79242
	UPN113			8.57859			20.9455			12.6696			5.5312			24.7078			4.0597
	UPN114			7.20125			8.87551			11.7736			13.7416			19.9099			6.47672
	Average	21.23	11.07	7.894	27.39	16.04	14.75	12.36	8.855	9.828	11.03	25.19	13.78	5.014	13.67	17.6	2.422	4.345	4.547
	Standard deviation	7.832	4.933	0.7012	12.44	12.93	5.872	6.844	5.448	3.595	9.138	12.65	5.95	3.546	6.491	5.795	2.278	3.486	1.292

## Sheet: Fig. 2
	Fig. 2b Frequency of HSPC subpopulations by flow
		Lineage-CD34+ HSPCs			CD34+CD38- HSCs			CD34+CD38+ HSPCs			GMP			CMP/MEP			LymP
		Pre	Post	HD	Pre	Post	HD	Pre	Post	HD	Pre	Post	HD	Pre	Post	HD	Pre	Post	HD
	UPN1	0.052018	0.670018		0.013004	0.021875		0.039013	0.648143		0.013004	0.412381		0.004335	0.087499		0.021674	0.142997
	UPN2	0.00496	1.64224		0	0.193697		0.00496	1.44854		0.00248	0.551775		0	0.459114		0.00248	0.423516
	UPN3	0.018511	0.065926		0	0.028254		0.018511	0.0376719		0.016969	0		0.001543	0		0	0.037672
	UPN4	0.10569			0.084872			0.020818			0.008007			0.01121			0
	UPN5	0.39742			0.379077			0.018342			0.003057			0.006114			0
	UPN6	0.246235			0.17908			0.067155			0.03256			0.00814			0.02442
	UPN7	0.327592	2.4135		0.282763	0.016398		0.044828	2.3971		0.008621	1.87833		0.031035	0.50685		0.001724	0.002981
	UPN8	0.878073	0.411923		0.608379	0.011797		0.269694	0.400126		0.075263	0.326393		0.181887	0.070784		0.006272	0.002949
	UPN9	0.061734	0.542316		0.053004	0.017442		0.00873	0.524874		0.001871	0.349648		0.004365	0.103043		0.001871	0.070037
	UPN10	0.045917			0.006665			0.039252			0.015553			0.002962			0.01185
	UPN11	0.487291	2.21734		0.008181	0.425232		0.47911	1.79211		0.148284	1.65906		0.031702	0.113261		0.296567	0
	UPN12	0.782409	1.01902		0.096024	0.102205		0.686385	0.916817		0.417356	0.529485		0.052304	0.134718		0.212701	0.248391
	UPN13		0.461683			0.009659			0.452024			0.351516			0.097636			0.000392
	UPN14	0.170087	0.843706		0.119061	0.09624		0.051026	0.747466		0.017009	0.307969		0.028348	0.109072		0.00567	0.314385
	UPN15	1.38941			0.151879			1.23753			1.1944			0.031876			0
	UPN16	0.011676	1.10569		0.007006	0.04676		0.00467	1.05893		0.002002	0.680948		0.002335	0.363367		0	0.007793
	UPN17	0.522363			0.135139			0.387224			0.361236			0.020791			0.002599
	UPN18	0.279433	5.40939		0.006141	0.125967		0.273291	5.28343		0.165817	0.485874		0.021495			0.079838	1.29206
	UPN19	0.11296	1.39342		0.015823	0.03011		0.097137	1.36331		0.072963	0.841404		0.014065	0.471722		0.007472	0.03011
	UPN20	0.074393	1.13701		0.020458	0.064916		0.053935	1.0721		0.038312	0.617685		0.011159	0.297039		0.004092	0.1377
	UPN111			3.94961			0.758882			3.19073			0.944585			1.06321			1.13741
	UPN112			5.4476			1.44398			4.00362			1.69526			1.37028			0.790673
	UPN113			3.45213			0.674266			2.77786			0.975409			1.35294			0.32024
	UPN114			1.84
	Average	0.3141	1.381	3.672	0.114	0.08504	0.959	0.2001	1.296	3.324	0.1366	0.6423	1.205	0.02451	0.2165	1.262	0.03575	0.1936	0.7494
	Standard deviation	0.3667	1.34	1.487	0.1589	0.1117	0.4221	0.3158	1.302	0.6237	0.2829	0.5186	0.4248	0.04062	0.1772	0.1725	0.0805	0.3432	0.4101

## Sheet: Fig. 3
	Fig. 3c Abuandance of T cell subpopulations
		Naïve			CM			EM
		Pre	Post	HD	Pre	Post	HD	Pre	Post	HD
	UPN1	10.45	8.92		56.35	54.51		31.55	35.48
	UPN2	7.58	19.47		50.36	58.17		38.14	17.07
	UPN3	9.57	18.98		43.68	57.97		45.58	22.99
	UPN4	14.83			39.16			45.91
	UPN5	24.98			51.64			23.25
	UPN6	7.06	29.12		48.58	40.35		33.13	16.8
	UPN7	3.58	9.06		36.07	67.75		50.56	18.84
	UPN8	3.05	8.58		47.76	37.09		43.54	49.46
	UPN9	16.63	30.01		31.32	51.92		43.89	13.83
	UPN10	10.69	29.55		46.4	44.6		37.88	13.64
	UPN11	12.27	18.68		37.46	43.95		41.66	25.61
	UPN12	10.93	9.39		46.03	42.93		32.21	36.28
	UPN13	3.92	2.2		39.48	50.55		52.71	45.33
	UPN14	5.62	2.59		26.06	44.82		58.45	46.89
	UPN15	18.68	11.92		42.45	67.14		32.66	19.31
	UPN16	17.29	33.4		56.28	49.95		14.23	12.76
	UPN17	3.87	2.43		45	49.01		50.88	48.32
	UPN18	5.48	5.09		40.7	36.16		53.42	56.03
	UPN19	8.44	20.99		28.29	55.85		31.42	11.23
	UPN20	1.61	4.63		41.02	61.32		44.21	30.68
	UPN111			18.4			64.49			9.27
	UPN112			14.86			43.49			38.21
	UPN113			8.88			41.24			41.3
	UPN114			18.01			56.83			11.76
	Average	9.827	14.72	15.04	42.7	50.78	51.51	40.26	28.92	25.14
	Standard deviation	6.145	10.56	4.4	8.322	9.424	11.05	10.96	14.93	16.96
	Fig. 3f Abuandance of CD8+ T cell subsets
		CD8T_C4			CD8T_C5			CD8T_C15
		Pre	Post	HD	Pre	Post	HD	Pre	Post	HD
	UPN1	0.97	1.17		0.17	0.03		0.13	0.01
	UPN2	0.39	0.34		0	0		5.7	0.01
	UPN3	0.02	0.79		20.04	0.08		2.79	0.02
	UPN4	0.05	0.11		0.28	0.04		0
	UPN5	0.04	0.14		0.12	0.01		0.01
	UPN6	0.28	2.83		0.03	0.01		0.01	0.01
	UPN7	0	0.39		0.02	0		0.02	0
	UPN8	1.82	4.41		0.03	0.01		0.06	0.01
	UPN9	1.48	3.09		0	0		0.21	0.01
	UPN10	0.05			0			0.01	0
	UPN11	0.06	0.03		0.05	0.06		0.06	0
	UPN12	0.26	3.03		0.26	0.01		2.82	0.02
	UPN13	0.15	0.69		0.34	0.01		0.06	0.02
	UPN14	0.62	0.12		0.14	0.07		0.02	0
	UPN15	0	0.13		0.01	0.09		0	0
	UPN16	0.25	2.01		0.06	0		0.02	0
	UPN17	0.03			0.01			0	0
	UPN18	0.18	0.58		0.17	0.02		0	0
	UPN19	0.07	0.04		0.02	0.01		0.02	0
	UPN20	0.1	0.08		0.02	0		0.03
	UPN111			4.43			0			0
	UPN112			4.98			0.01			0
	UPN113			3.96			0			0
	UPN114			0.35			0.01			0.01
	Average	0.341	1.11	3.43	1.089	0.025	0.005	0.5985	0.006471	0.003333
	Standard deviation	0.5101	1.355	2.095	4.462	0.02995	0.005774	1.471	0.007859	0.005774
	Fig. 3g Abuandance of CD4+ T cell subsets
		CD4T_C18			CD4T_C16			CD4T_C8			CD4T_C6			CD4T_C11
		Pre	Post	HD	Pre	Post	HD	Pre	Post	HD	Pre	Post	HD	Pre	Post	HD
	UPN1	2.07	0.94		0.32	0.05		0.44	0.17		0.92	0.54		0.01	0.55
	UPN2	0.18	0.23		0.65	0.04		0.4	0.1		0.32	0.36		0.01	0.34
	UPN3	0.02	0.55		0.31	0.45		0.58	0.99		0.9	1.75		0.23	0.36
	UPN4	0.08	0.08		0.25	0.36		0			0.01
	UPN5	0.28	0.2		0.52	0.35		0.65			1.5			0.01
	UPN6	0.42	1.59		2.31	0.21		0.4			0.84			0.05
	UPN7	0	0.19		2.47	0.35		1.02	0.74		0.9	0.2		0.03	0.55
	UPN8	1.88	0.62		0.14	0.03		0.87	0.26		0.93	0.35		0.08	1.22
	UPN9	1.14	2.92		0.66	0.11		0.49	0.05		1.23	0.35		0.03	0.87
	UPN10	0.13			0.18			1.83	0.56		0.3	0.19		0.17	0.9
	UPN11	0.13	0.03		0.09	0		0.77	0.28		0.42	0.05		0.47	0.59
	UPN12	0.1	5.66		6.91	0.12		0.38	0.25		0.51	0.37		0.32	0.83
	UPN13	0.03	1.26		0.41	0.06		0.65	0.14		0.68	0.17		0.02	0.06
	UPN14	1.43	0.25		0.33	0.1		1.19	0.49		0.24	0.31		0.01	0.84
	UPN15	0	0.08		6.52	0.53		0.22			0.75			0.26
	UPN16	0.24	2.01		0.75	0.12		0.58	0.08		2.32	0.47		0.04	0.55
	UPN17	0			0			0.68	0.18		0.23	0.07		1.13	0.21
	UPN18	0.51	1.9		1.27	0.33		0.47	0.1		0.13	0.07		0.09	0.06
	UPN19	0.33	0.08		2.28	0.11		0.96	0.74		0.2	0.2		0.2	0.55
	UPN20	0.43	0.23		1.01	4.03		0.71	0.31		0.16	0.15		0.2	0.87
	UPN111			11.33			0.08			0.58			0.36			0.82
	UPN112			6.9			0.25			0.31			0.5			0.78
	UPN113			0.56			0			0.04			0.29			0.13
	UPN114			3.13			0.57			0.31			0.34			1.24
	Average	0.47	1.046	5.48	1.369	0.4083	0.3	0.6645	0.34	0.31	0.6745	0.35	0.3725	0.1768	0.5844	0.7425
	Standard deviation	0.6364	1.424	4.689	1.978	0.9179	0.2488	0.3905	0.2821	0.2205	0.5587	0.4002	0.08995	0.2642	0.3263	0.4583
	Fig. 3h Abundance ratio of CD4+Tregs versus CD8+ effector cells
		TregA versus CD8_C5			TregB versus CD8_C5			TregA versus CD8_C2			TregB versus CD8_C2
		Pre	Post	HD	Pre	Post	HD	Pre	Post	HD	Pre	Post	HD
	UPN1	0.0718961	0.120364		0.670608	3.98157		0.512608	1.20561		4.78133	39.8808
	UPN2	0.682222	0.311281		13.6565	13.7142		1.91875	2.62143		38.4089	115.493
	UPN3	0.456625	0.0181061		0.439466	0.470469		0.399666	0.101686		0.384647	2.6422
	UPN4	0.654917	3.17407		1.16637	6.49467		0.658165	4.50126		1.17216	9.21033
	UPN5	0.31514	0.0617668		0.0291093	1.20294		0.135225	0.178812		0.0124907	3.48246
	UPN6	0.136611	0.197928		0.151173	4.44358		0.879775	1.06574		0.973555	23.9263
	UPN7	0.102077	0.342185		0.0606342	6.69954		0.09962	1.05621		0.0591748	20.6792
	UPN8	0.418236	0.690141		3.15015	5.88732		0.320388	0.581948		2.41316	4.96437
	UPN9	1.73316	0.984848		6.43725	34.0227		0.370308	0.290179		1.37539	10.0246
	UPN10	0.792231			0.36649			1.31703			0.609263
	UPN11	0.0602707	0.0835886		0.0898953	0.980744		0.0869672	0.509333		0.129714	5.976
	UPN12	0.449848	0.177358		1.9413	2.13612		1.01762	8.02439		4.39149	96.6463
	UPN13	0.141134	0.0470493		0.444174	1.80525		0.471724	0.122126		1.4846	4.68588
	UPN14	0.347426	0.416534		5.525	2.16375		2.16	0.295711		34.3497	1.53612
	UPN15	0.461017	0.481087		0.124747	0.944755		0.46803	1.37277		0.126645	2.69585
	UPN16	1.17584	2.17697		4.18763	19.6938		1.82647	8.80682		6.50475	79.6705
	UPN17	0.00813008						0.00010745
	UPN18	0.225649	0.12721		0.69941	2.15081		0.208771	0.700381		0.647097	11.8418
	UPN19	0.117622	0.241546		0.149777	2.88406		0.303719	1.03093		0.386748	12.3093
	UPN20	0.205155	1.92505		0.952156	5.03291		0.594203	17.55		2.75779	45.8833
	UPN111			0.403643			10.2713			2.44767			62.2849
	UPN112			0.445913			12.1058			0.629881			17.1002
	UPN113			0.395833			7.01042			1.22581			21.7097
	UPN114			0.58375			16.4825			0.654062			18.4678
	Average	0.4278	0.6432	0.4573	2.118	6.373	11.47	0.6875	2.779	1.239	5.314	27.31	29.89
	Standard deviation	0.425	0.8849	0.08713	3.402	8.451	3.952	0.6422	4.512	0.8513	11.12	35.05	21.68

## Sheet: Fig. 4
	Fig. 4a Total T cell clone %
		Pre	Post	HD
	UPN1	28.4312	25.7549
	UPN2	37.117	16.636
	UPN3	19.4006	20.7958
	UPN4	70.3559
	UPN5	10.8639
	UPN6	12.1615
	UPN7	31.932	22.543
	UPN8	37.7791	27.0298
	UPN9	13.885	21.3253
	UPN10	18.3966	12.558
	UPN11	34.2015	28.6653
	UPN12	16.9393	32.3374
	UPN13	46.1781	28.3208
	UPN14	60.6832	51.133
	UPN15	34.5187
	UPN16	12.8013	26.6999
	UPN17	28.7611	56.2219
	UPN18	53.8728	65.1646
	UPN19	37.0202	32.5127
	UPN20	33.9149	62.6064
	UPN111			17.7825
	UPN112			20.6143
	UPN113			10.7892
	UPN114			23.0936
	Average	31.96	33.14	18.07
	Standard deviation	16.55	16.39	5.317
	Fig. 4b Gini index of TCR clone size
		Pre	Post	HD
	UPN1	0.217753	0.196704
	UPN2	0.316513	0.129722
	UPN3	0.143751	0.133603
	UPN4	0.398074
	UPN5	0.069311
	UPN6	0.091228
	UPN7	0.270124	0.179674
	UPN8	0.306472	0.229139
	UPN9	0.100363	0.131869
	UPN10	0.122657	0.078717
	UPN11	0.272002	0.219733
	UPN12	0.126232	0.225726
	UPN13	0.415671	0.240768
	UPN14	0.535823	0.407321
	UPN15	0.220804
	UPN16	0.083998	0.16948
	UPN17	0.22775	0.496605
	UPN18	0.432139	0.586707
	UPN19	0.273737	0.217592
	UPN20	0.272416	0.329427
	UPN111			0.133853
	UPN112			0.128666
	UPN113			0.08691
	UPN114			0.143251
	Average	0.2448	0.2483	0.1232
	Standard deviation	0.131	0.14	0.02492
	Fig. 4e Clone size change
		Increase	Decrease
	UPN1		-2.67632
	UPN2		-20.481
	UPN3	1.39517
	UPN4
	UPN5
	UPN6
	UPN7		-9.38897
	UPN8		-10.7493
	UPN9	7.44036
	UPN10		-5.83856
	UPN11		-5.53617
	UPN12	15.3982
	UPN13		-17.8573
	UPN14		-9.55021
	UPN15
	UPN16	13.8986
	UPN17	27.4608
	UPN18	11.2918
	UPN19		-4.50749
	UPN20	28.6915
	Average	15.08	-9.621
	Standard deviation	10	6.046
	Fig. 4g Novel clone size						Fig. 4g Correlation of novel clone size with total clone size change
		Clone increase	Clone decrease					Novel clone size	Total clone size change
	UPN1		11.85				UPN1	11.85	-2.67632
	UPN2		2.246				UPN2	2.246	-20.481
	UPN3	9.0347					UPN3	9.0347	1.39517
	UPN4						UPN4
	UPN5						UPN5
	UPN6						UPN6	4.18
	UPN7		3.553				UPN7	3.553	-9.38897
	UPN8		6.2				UPN8	6.2	-10.7493
	UPN9	13.18					UPN9	13.18	7.44036
	UPN10		8.02				UPN10	8.02	-5.83856
	UPN11		6.724				UPN11	6.724	-5.53617
	UPN12	19.73					UPN12	19.73	15.3982
	UPN13		0.5				UPN13	0.5	-17.8573
	UPN14		9.21				UPN14	9.21	-9.55021
	UPN15						UPN15
	UPN16	14.86					UPN16	14.86	13.8986
	UPN17	8.55					UPN17	8.55	27.4608
	UPN18	3.56					UPN18	3.56	11.2918
	UPN19		7.98				UPN19	7.98	-4.50749
	UPN20	17.89					UPN20	17.89	28.6915
	Average	12.4	6.254				Slope			1.892
	Standard deviation	5.698	3.585				p value			0.0027
	Fig. 4h Preexisting clone size (%)
		Clone increase	Clone decrease
	UPN1	29.069	14.2
	UPN2	37.48	15.35
	UPN3	19.76	8.417
	UPN4
	UPN5
	UPN6	13.026	8.19
	UPN7	32.8	22.876
	UPN8	38.362	20.757
	UPN9	15.9	8.87
	UPN10	18.848	3.954
	UPN11	34.59	22.24
	UPN12	17.056	11.236
	UPN13	46.81	34.085
	UPN14	60.98	40.97
	UPN15
	UPN16	13.8	10.467
	UPN17	29.29	46.53
	UPN18	54.178	62.9
	UPN19	37.93	24.54
	UPN20	34.19	20.14
	UPN111			17.7825
	UPN112			20.6143
	UPN113			10.7892
	UPN114			23.0936
	Average	31.42	22.1	18.07
	Standard deviation	14.09	15.85	5.317
	Fig. 4i Correlation of baseline clone size with novel clone size								Correlation of novel clone size with therapeutic score
		Baseline clone size	Novel clone size							Novel clone size	Therapeutic score
	UPN1	28.4312	11.85						UPN1	11.85	2.10885
	UPN2	37.117	2.246						UPN2	2.246	3.16485
	UPN3	19.4006	9.0347						UPN3	9.0347	0.449229
	UPN4	70.3559							UPN4
	UPN5	10.8639							UPN5
	UPN6	12.1615	4.18						UPN6	4.18
	UPN7	31.932	3.553						UPN7	3.553	1.85565
	UPN8	37.7791	6.2						UPN8	6.2	4.08039
	UPN9	13.885	13.18						UPN9	13.18	1.37666
	UPN10	18.3966	8.02						UPN10	8.02	1.77355
	UPN11	34.2015	6.724						UPN11	6.724	1.76675
	UPN12	16.9393	19.73						UPN12	19.73	1.41695
	UPN13	46.1781	0.5						UPN13	0.5	2.00286
	UPN14	60.6832	9.21						UPN14	9.21	1.49613
	UPN15	34.5187							UPN15
	UPN16	12.8013	14.86						UPN16	14.86	1.99054
	UPN17	28.7611	8.55						UPN17	8.55	2.65735
	UPN18	53.8728	3.56						UPN18	3.56	1.96295
	UPN19	37.0202	7.98						UPN19	7.98	1.2004
	UPN20	33.9149	17.89						UPN20	17.89	0.641395
	Slope			-0.164					Slope			-0.07261
	p value			0.0828					p value			0.0838
	Fig. 4j IFN-r score in patients
		All patients			Increase			Decrease
		Pre	Post	HD	Pre	Post	HD	Pre	Post	HD
	UPN1	0.1691	0.1557					0.1691	0.1557
	UPN2	0.2255	0.1458					0.2255	0.1458
	UPN3	0.219	0.1565		0.219	0.1565
	UPN4	0.2478
	UPN5	0.169
	UPN6	0.2102
	UPN7	0.1828	0.1974					0.1828	0.1974
	UPN8	0.1824	0.1661					0.1824	0.1661
	UPN9	0.1562	0.1652		0.1562	0.1652
	UPN10	0.1733	0.1744					0.1733	0.1744
	UPN11	0.1824	0.165					0.1824	0.165
	UPN12	0.1512	0.159		0.1512	0.159
	UPN13	0.199	0.132					0.199	0.132
	UPN14	0.1815	0.1696					0.1815	0.1696
	UPN15	0.1814
	UPN16	0.1675	0.1409		0.1675	0.1409
	UPN17	0.219	0.207		0.219	0.207
	UPN18	0.182	0.1757		0.182	0.1757
	UPN19	0.1508	0.15					0.1508	0.15
	UPN20	0.0942	0.1636		0.0942	0.1636
	UPN111			0.1364			0.1364			0.1364
	UPN112			0.1533			0.1533			0.1533
	UPN113			0.1206			0.1206			0.1206
	UPN114			0.1125			0.1125			0.1125
	Average	0.1822	0.164	0.1307	0.1699	0.1668	0.1307	0.183	0.1618	0.1307
	Standard deviation	0.03322	0.01912	0.01804	0.04329	0.0206	0.01804	0.02058	0.01883	0.01804
	Fig. 4k TCR sequence similarity
		HD	Pre	Novel	Novel-pre
	UPN1		47.81	50.866	49.268
	UPN2		48.281	44.722	46.394
	UPN3
	UPN4
	UPN5
	UPN6		47.877	46.1	47.177
	UPN7
	UPN8		46.938	46.256	46.463
	UPN9		45.476	49.446	47.157
	UPN10		47.843	52.717	49.889
	UPN11		48.281	44.722	46.394
	UPN12		47.638	45.801	46.549
	UPN13		48.274	49.13	48.682
	UPN14		50.68	47.654	48.586
	UPN15		49.81	48.863	49.172
	UPN16		50.552	48.403	49.511
	UPN17		50.843	50.513	50.492
	UPN18		50.443	49.867	50.116
	UPN19		50.01
	UPN20		49.266	48.852	48.91
	UPN111	43.516
	UPN112	42.337
	UPN113	41.6
	UPN114	48.42
	Average	43.97	48.75	48.26	48.32
	Standard deviation	3.071	1.54	2.35	1.48

## Sheet: Fig. 6
	Fig. 6h Frequency of S1PR5+ cells in NK and CD8+T cells
		NK			CD8+T
		Pre	Post	HD	Pre	Post	HD
	UPN1	48.241	26.838		18.362	8.1269
	UPN2	55.283	30.966		29.558	9.8558
	UPN3	58.407	35.286		29.094	12.672
	UPN4	49.638			31.999
	UPN5	34.345			12.258
	UPN6	26.408	28.474		10.716	11.499
	UPN7	46.539	47.284		30.628	13.949
	UPN8	55.969	42.728		24.313	20.896
	UPN9	29.243	25.193		16.94	10.448
	UPN10	53.216	39.297		24.012	13.258
	UPN11	58.95	32.92		29.221	11.481
	UPN12	49.908	32.792		17.408	16.708
	UPN13	62.113	9.8814		34.931	3.2967
	UPN14	10.562	41.247		8.1313	21.947
	UPN15	36.497	17.675		20.861	9.3061
	UPN16	35.817	43.897		12.554	23
	UPN17	43.235	37.367		20.724	16.904
	UPN18	41.146	29.919		27.735	21.322
	UPN19	41.91	44.297		22.325	10.179
	UPN20	5.3431	22.997		3.9799	10.499
	UPN111			36.057			7.1172
	UPN112			36.452			16.093
	UPN113			17.175			9.6715
	UPN114			10.312			3.671
	Average	42.14	32.73	25	21.29	13.63	9.138
	Standard deviation	15.4	9.935	13.3	8.66	5.43	5.248

## Sheet: Extended Data Fig. 1
	Extended Data Fig. 1b Hematopoietic response at 3 months and 6 months
		CR	PR	NR	NA	OFF
	3 months	24.1	48.2	20.4	0.7	6.6
	6 months	40	39.4	8.8	0	11.7

## Sheet: Extended Data Fig. 4
	Extended Data Fig. 4a Frequency of CD8+T cells detected by CyTOF
		Pre	Post	HD
	UPN1	28.4312	25.7549
	UPN2	37.117	16.636
	UPN3	19.4006	20.7958
	UPN4	70.3559
	UPN5	10.8639
	UPN6	12.1615
	UPN7	31.932	22.543
	UPN8	37.7791	27.0298
	UPN9	13.885	21.3253
	UPN10	18.3966	12.558
	UPN11	34.2015	28.6653
	UPN12	16.9393	32.3374
	UPN13	46.1781	28.3208
	UPN14	60.6832	51.133
	UPN15	34.5187
	UPN16	12.8013	26.6999
	UPN17	28.7611	56.2219
	UPN18	53.8728	65.1646
	UPN19	37.0202	32.5127
	UPN20	33.9149	62.6064
	UPN111			17.7825
	UPN112			20.6143
	UPN113			10.7892
	UPN114			23.0936
	Average	24.98	12.58	11.92
	Standard deviation	10.16	8.697	5.022
	Extended Data Fig. 4d Frequency of CD8+T cell subclusters detected by CyTOF
		CD8T_C2			CD8T_C4			CD8T_C5			CD8T_C8			CD8T_C9			CD8T_C11			CD8T_C12			CD8T_C13			CD8T_C16			CD8T_C18			CD8T_C19			CD8T_C20			CD8T_C21			CD8T_C22			CD8T_C23			CD8T_C24
		Pre	Post	HD	Pre	Post	HD	Pre	Post	HD	Pre	Post	HD	Pre	Post	HD	Pre	Post	HD	Pre	Post	HD	Pre	Post	HD	Pre	Post	HD	Pre	Post	HD	Pre	Post	HD	Pre	Post	HD	Pre	Post	HD	Pre	Post	HD	Pre	Post	HD	Pre	Post	HD
	UPN1	3.23	0.39		0.97	1.17		0.17	0.03		1.06	0.1		2.42	0.77		2.07	0.55		0.06	0		0.83	0.12		4.13	1.23		1.03	0.94		0.1	0		0.25	0.16		6.27	2.62		2.51	0.42		0.68	0.06		1.1	0.2
	UPN2	3.53	0.07		0.39	0.34		0	0		0.13	0.04		0.54	0.16		0.09	0.13		0.1	0		0.51	0.08		0.48	0.32		0.6	0.35		0.06			0.2	0.05		0.78	0.45		0.32	0.26		0.22	0.03		1.72	0.43
	UPN3	2.79	0.41		0.02	0.79		20.04	0.08		1.47	0.19		0.24	1.01		1.56	4.96		0.61	0.11		3.08	0.51		1.01	4.77		0.15	0.07		2.72	0.01		0.59	0.1		1.54	7.45		1.21	4.37		2.24	4.5		0.86	2.31
	UPN4	4.66			0.05	0.11		0.28	0.04		0.5	0.16		0.32	0.25		0.65	0.32		1.15	2.4		0.24	0.33		0.27	0.16		0.24	0.3		1.22	1.08		0.09	0.15		0.49	0.27		1.03	0.63		0.32	0.11		1.72
	UPN5	0.22			0.04	0.14		0.12	0.01		2.31	0.08		3.07	1.49		2.16	0.48		0.91	0.2		2.36	0.58		1.58	1.09		1.01	0.26		1.96	0.29		0.58	0.1		0.38	0.44		2.12	0.96		1.08	0.09		1.91
	UPN6	0.26	0.1		0.28	2.83		0.03	0.01		1.26	0.16		0.54	0.19		1.2	0.25		7.75	0.09		1.47	0.16		3.82	0.49		0.74	0.39		4.09	0.03		0.16	0.02		0.56	0.1		0.46	0.17		1.29	0.02		0.62	2.35
	UPN7	1.01	0.03		0	0.39		0.02	0		3.69	0.11		3.45	0.34		1.21	0.17		0.01	0.13		7.38	0.5		3.85	0.21		0.52	0.16		0.14	0.17		0.41	0.05		0.64	0.2		0.25	0.19		0.9	0.03		0.5	0.19
	UPN8	1.89	0.36		1.82	4.41		0.03	0.01		1.11	0.59		1.17	0.53		1.92	1.15		1.1	0.05		0.42	0.15		0.64	0.34		0.56	0.56		1.02	0		0.07	0.27		3.27	1.17		1.85	2.59		0.41	0.19		0.42	0.23
	UPN9	0.45	0.09		1.48	3.09		0	0		0.21	0.02		0.39	0.06		0.57	0.14		0.78	0.04		0.19	0		0.17	0.04		0.94	0.44		1.61	0		0.03	0		0.43	0.23		1.7	0.68		0.12	0.1		2.21	1.1
	UPN10	0.31	0.02		0.05			0			0.32			0.19			1.15			1.49			0.65			0.39			0.98			1.38			0.11			0.24			0.88			0.2			0.36	1.25
	UPN11	0.11	0.03		0.06	0.03		0.05	0.06		2.85	0.19		1.48	0.51		6.6	0.56		0.09			0.51	0.04		2.15	0.86		0.16	0.06		0.02			0.03	0.01		5.06	6.69		10.38	0.52		5.8	5.1		1.03	0.22
	UPN12	0.24	0.02		0.26	3.03		0.26	0.01		0.26	0.17		1.51	2.29		0.08	0.21		0.03	0		1.05	0.13		0.91	1.34		0.56	0.61		0.09	0		0.07	0.06		0.52	1.85		0.08	1.03		0.43	0.51		0.79	0.65
	UPN13	1.25	0.76		0.15	0.69		0.34	0.01		1.63	0.07		0.89	0.57		0.86	0.63		0.12	0.02		0.75	0.09		5.26	2.08		0.26	0.19		0.09	0		2.66	1.5		6.78	2.3		1.27	1.21		2.6	0.3		0.52	0.43
	UPN14	1.13	0.54		0.62	0.12		0.14	0.07		0.32	0.45		0.32	0.18		1.88	4.2		0.01	0.01		0.39	0		0.75	0.47		1.21	0.24		0.01	0		0.02	0.02		3.38	5.64		1.43	2.83		0.37	0.44		0.95	0.8
	UPN15	0.74	0.36		0	0.13		0.01	0.09		2.24	0.51		1.22	0.34		0.22	0.91		0.01	1.8		1.5	0.8		3	1.86		0.43	0.5		0.04	0.64		0.2	1.44		0.2	0.61		0.14	0.34		0.68	0.16		3.9	1.95
	UPN16	0.88	0.14		0.25	2.01		0.06	0		0.27	0.07		0.07	0.02		0.88	0.12		2.68	0.42		1.02	0.35		0.5	0.1		0.24	0.1		0.68	0.06		0.99	0.6		1.39	0.11		0.33	0.05		0.12	0.03		1.68	2.88
	UPN17	0.13	0.29		0.03			0.01			0.89			0.07			2.17			1.25			0.08			0.03			0.11			1.15			0.02			0			0.78			0.81			0.11	0.05
	UPN18	2.32	0.18		0.18	0.58		0.17	0.02		0.69	0.43		0.88	1.24		0.54	1.34		0.83	0.08		1.41	0.73		1.88	2.27		1.05	0.97		1.81	0.16		0.28	0.1		0.36	2.55		1.06	1.77		0.49	0.39		1.22	0.65
	UPN19	0.81	0.02		0.07	0.04		0.02	0.01		0.9	0.02		2.08	0.15		3.32	0.05		0.16	0.01		0.72	0.08		2.98	0.13		0.14	0.03		0.36	0.01		0.27	0.03		2.93	0.17		1.7	0.19		1.62	0.04		0.47	0.33
	UPN20	0.4	0.09		0.1	0.08		0.02	0		0.76	0.11		0.96	0.24		4.57	0.02		0.08	0		2.09	0.06		2.26	0.37		0.89	0.68		0.02	0		2.07	0.63		2.79	0.15		0.54	0.03		1.98	0.04		0.14	0.05
	UPN111			0.04			4.43			0			0.03			0.15			0.29			0.03			0.05			0.41			0.32			0			0.12			0.87			0.21			0.15			0.86
	UPN112			0.13			4.98			0.01			0.05			0.07			0.33			0.08			0.02			0.2			0.17			0.02			0.12			1.06			0.39			0.17			0.12
	UPN113			0.02			3.96			0			0.01			0.06			0.02			0.01			0.01			0.09			0.08			0			0.02			0.15			0.07			0.05			0.87
	UPN114			0.1			0.35			0.01			0.02			0.27			0.03			0.01			0.57			0.11			0.13			0.01			0.05			0.04			0.15			0.06			1.1
	Average	1.318	0.2167	0.0725	0.341	1.11	3.43	1.089	0.025	0.005	1.144	0.1928	0.0275	1.091	0.5744	0.1375	1.685	0.8994	0.1675	0.961	0.3153	0.0325	1.333	0.2617	0.1625	1.803	1.007	0.2025	0.591	0.3806	0.175	0.9285	0.1531	0.0075	0.455	0.2939	0.0775	1.901	1.833	0.53	1.502	1.013	0.205	1.118	0.6744	0.1075	1.112	0.8928	0.7375
	Standard deviation	1.32	0.2133	0.05123	0.5101	1.355	2.095	4.462	0.02995	0.005774	0.9737	0.1769	0.01708	0.989	0.5947	0.09708	1.603	1.397	0.1654	1.742	0.6881	0.03304	1.623	0.2571	0.2722	1.561	1.178	0.1464	0.3664	0.2849	0.1034	1.1	0.2993	0.009574	0.7036	0.4657	0.05058	2.101	2.377	0.5102	2.202	1.176	0.136	1.321	1.512	0.06131	0.8962	0.892	0.4263
[truncated: 3 more columns]

## Sheet: Extended Data Fig. 5
	Extended Data Fig. 5a Frequency of CD4+T cells detected by CyTOF
		Pre	Post	HD
	UPN1	17.1	17.4
	UPN2	20.5	10.4
	UPN3	18.9	12
	UPN4	14.1	30.8
	UPN5	10.8	10.3
	UPN6	22.9	10.8
	UPN7	7.85	6.92
	UPN8	14	15
	UPN9	39.2	9.94
	UPN10	42.9
	UPN11	6.12	4.09
	UPN12	21.5	24.9
	UPN13	25.1	15.7
	UPN14	17.1	3.62
	UPN15	30.5	53
	UPN16	35.9	29.4
	UPN17	0.05
	UPN18	27.2	20.2
	UPN19	25.3	3.88
	UPN20	25.8	31.8
	UPN111			27.6
	UPN112			23.2
	UPN113			13
	UPN114			18.5
	Average	21.14	17.23	20.58
	Standard deviation	10.98	12.74	6.27
	Extended Data Fig. 5d-e Frequency of CD4+T cell subclusters detected by CyTOF
		FOXP3+ in total CD45+			FOXP3+ in CD4+ T cells			CD4T_C10			CD4T_C11			CD4T_C1			CD4T_C2			CD4T_C3			CD4T_C4			CD4T_C7			CD4T_C13			CD4T_C14			CD4T_C15			CD4T_C16			CD4T_C17			CD4T_C18			CD4T_C19
		Pre	Post	HD	Pre	Post	HD	Pre	Post	HD	Pre	Post	HD	Pre	Post	HD	Pre	Post	HD	Pre	Post	HD	Pre	Post	HD	Pre	Post	HD	Pre	Post	HD	Pre	Post	HD	Pre	Post	HD	Pre	Post	HD	Pre	Post	HD	Pre	Post	HD	Pre	Post	HD
	UPN1	1.43	1.37		13.29	13.35		0.06	0.11		0.2	0.87		0	0.09		0.99	0.11		0.54	0.24		4.11	14.92		0.3	0.01		0.08	0		0.13	0.4		0.25	0		0.32	0.05		0.14	2.46		2.07	0.94		0.39	0.59
	UPN2	0.81	0.91		10.26	13.19		0.08	0.12		0.47	0.59		0	0.27		0.68	0.04		0.23	0.04		3.31	4.06		0.22	0.01		0.01	0		0.01	0.19		0.02	0		0.65	0.04		0.41	0.38		0.18	0.23		1.04	1.21
	UPN3	2.17	3.27		7.13	6.17		0.47	0.17		0.02	0.06		0.02	0.52		0.52	0.79		0.81	0.19		3.08	3.79		0.88	0.09		5.56	0		0.21	2.13		0.81	0.09		0.31	0.45		0.06	1.13		0.02	0.55		0.54	0.68
	UPN4	0.01			15.44			0			0.05	0.27		0			3.59	0.11		0.43	1.5		2.68			0.61	1.69		1.07	0.47		0			1.11	1.65		0.25	0.36		0.09	0.07		0.08	0.08		0
	UPN5	2.19			5.11			0.03			0.01	0.55		0			0.92	0.04		0.55	0.08		2.87			0.78	0.23		0.02	0.02		0.2			2.27	0.37		0.52	0.35		0.01	0.07		0.28	0.2		0.27
	UPN6	1.38			9.77			0.08			0.03	0.87		0.08			3.47	0.79		1.4	0.03		2.63			1.04	0.03		0.14	0.01		0.19			2.44	0.01		2.31	0.21		0.14	0.53		0.42	1.59		0.32
	UPN7	2.03	1.71		8.04	5.36		0.07	0.22		0.01	0.34		0.05	17.64		0			0.45	0.04		1.28	3.57		0.37	0.03		0.01	0.01		1.21	1.45		0.11	0.04		2.47	0.35		0	0.24		0	0.19		0.13	0.73
	UPN8	2.15	2.14		7.89	10.5		0.27	0.31		0.26	0.06		0.14	0.2		1.8	1.64		0.47	0.33		2.61	5.39		0.15	0.04		0.02	0		0.47	1.13		0.24	0		0.14	0.03		0.23	2.76		1.88	0.62		0.31	0.61
	UPN9	1.81	1.54		7.89	14.18		0.05	0.27		0.04	0.55		0.04	0.24		14.51	0.71		0.54	0.07		3.62	6.17		0.79	0.02		0.05	0.01		0.38	0.89		6.58	0		0.66	0.11		0.5	0.18		1.14	2.92		0.46	1.12
	UPN10	2.55	2.39		7.1	8.13		0.25	0.75		0.01			0.1	0.2		3.45	1.24		1.76			2.59	1.97		2.2			0.03			2.29	7.81		21.54			0.18			0.02			0.13			0.65	0.57
	UPN11	1.78	1.02		8.67	9.88		0.13	0.11		0.09	0.06		1.02	0.6		0.41	0.14		0.27	0.14		12.36	4.46		0.39	0.01		0	0		0.24	0.21		0.1			0.09	0		0.02	0.24		0.13	0.03		0.77	0.98
	UPN12	1.35	1.81		6.28	7.27		0.14	0.37		0.32	0.83		0.28	1.45		0.01	0.15		0.59	0.44		15.43	13.06		0.77	0.23		0.76	0		0.43	2.77		0	0.01		6.91	0.12		0.57	2.96		0.1	5.66		0.72	0.66
	UPN13	1.5	0.54		7.94	4.51		0.15	0.17		0.01	0.84		0.04	0.57		1.11			1.41	0.45		2.33	9.72		1	0.07		0.17	0		0.12	0.61		0.48	0.01		0.41	0.06		0.36	0.27		0.03	1.26		0.34	0.25
	UPN14	1.47	1.89		5.85	12.06		0.03	0.25		1.13	0.21		0.18	0.35		0.32	0		0.07	0.01		5.7	8.89		0.04	0		0.02	0		0.25	0.9		0.01	0.02		0.33	0.1		0.78	0.17		1.43	0.25		1.11	1.49
	UPN15	1.7			12.15			0.48			0.23	0.36		0.16			0	0.19		2.86	6.18		14.58			4.53	7.11		0.04	0.79		0.26			0.04	0.33		6.52	0.53		0.01	0.11		0	0.08		0.52
	UPN16	2.96	1.32		7.55	13.28		0.02	0.22		0.17	0.9		0.1	0.23		3.38	0.12		1.48	0.7		2.67	8.86		1.33	0.37		0.42	0.02		0.83	0.97		0.38	0.07		0.75	0.12		0.15	0.31		0.24	2.01		0.4	0.9
	UPN17	2.51	0.57		14.7	15.78		0.47	0.12					0.23	0.37		0.02	0.06		0			5.36	3.73								1.09	0.08		0.01			0			0			0			0.66	0.46
	UPN18	0.87	0.27		14.16	6.63		0.18	0.03		0.08	1.22		0.01	0.74		7.41	1.08		0.47	0.18		3.73	12.58		0.63	0.13		0.9	0.03		0.18	0.14		0.81	0.15		1.27	0.33		0.46	0.44		0.51	1.9		0.36	0.14
	UPN19	1.6	1.71		6.21	5.36		0.25	0.22		0.03	0.55		0.06	17.64		4.63	1.07		0.34	0.23		7.31	3.57		0.48	0.02		0.05	0.01		2.58	1.45		1.39			2.28	0.11		0.16	4.03		0.33	0.08		1.35	2.52
	UPN20	1.29	1.6		7.51	9.17		0.22	0.27		0.2	0.55		0.15	2.6		0.28			1.26	0.23		8.58	6.62		1.03	0.02		0	0.01		0.44	0.61		0.08	0.11		1.01	4.03		0.07	0.08		0.43	0.23		0.9	1.06
	UPN111			2.33			8.41			0.56			0.82			0.87			0.27			0.19			5.61			0.03			0			2.13			0			0.08			1.52			11.33			0.86
	UPN112			1.93			8.3			0.34			0.78			0.59			1.77			0.18			4.7			0.02			0.01			1.55			0.01			0.25			1.95			6.9			0.14
	UPN113			0.47			3.61			0.01			0.13			2.76			0.2			0.01			2.43			0			0			0.28			0.02						7.53			0.56			0.27
	UPN114			2.01			10.86			0.12			1.24			0.15			0.34			0.14			6.9			0.07			0.02			4.11			0.01			0.57			0.87			3.13			0.24
	Average	1.678	1.504	1.685	9.147	9.676	7.795	0.1715	0.2319	0.2575	0.1768	0.5378	0.7425	0.133	2.732	1.093	2.375	0.4871	0.645	0.7965	0.6156	0.13	5.342	6.96	4.91	0.9232	0.5617	0.03	0.4921	0.07667	0.0075	0.5755	1.359	2.018	1.934	0.1788	0.01	1.369	0.4083	0.3	0.209	0.9128	2.968	0.47	1.046	5.48	0.562	0.8731	0.3775
	Standard deviation	0.6749	0.7576	0.8282	3.137	3.622	3.03	0.1535	0.1634	0.2439	0.2642	0.3371	0.4583	0.2241	5.853	1.15	3.477	0.5233	0.7522	0.6989	1.432	0.08287	4.202	3.944	1.884	1.004	1.68	0.02944	1.271	0.2088	0.009574	0.7157	1.874	1.595	4.859	0.4088	0.008165	1.978	0.9179	0.2488	0.2267	1.235	3.074	0.6364	1.424	4.689	0.3417	0.563	0.3264
[truncated: 12 more columns]

## Sheet: Extended Data Fig. 6
	Extended Data Fig. 6a Frequency of B cells detected by CyTOF
		Pre	Post	HD
	UPN1	4.687	3.4744
	UPN2	10.394	7.6666
	UPN3	3.12	3.1544
	UPN4	11.33	8.92
	UPN5	9.35	3.08
	UPN6	6.26	1.32
	UPN7	7.93	5.59
	UPN8	10.29	1.94
	UPN9	12.3	3.27
	UPN10	15.58
	UPN11	0.45	1.6
	UPN12	8.46	4.8
	UPN13	6.66	3.89
	UPN14	0.46	1.79
	UPN15	8.79	1.84
	UPN16	6.28	2.62
	UPN17	0	0
	UPN18	4.62	6.64
	UPN19	6.83	1.9
	UPN20	5.85	5.04
	UPN111			4.91207
	UPN112			6.88495
	UPN113			6.17423
	UPN114			6.29566
	Average	6.982	3.607	6.067
	Standard deviation	4.09	2.326	0.83
	Extended Data Fig. 6d Frequency of B cell subclusters detected by CyTOF
		B_C2			B_C6			B_C7			B_C10			B_C11			B_C16			B_C8			B_C20			B_C22			B_C23
		Pre	Post	HD	Pre	Post	HD	Pre	Post	HD	Pre	Post	HD	Pre	Post	HD	Pre	Post	HD	Pre	Post	HD	Pre	Post	HD	Pre	Post	HD	Pre	Post	HD
	UPN1	0.07	0.04		4.55	0.06		0.04	0		0.39	0.08		0.97	0.21		0.6	0.02		0.01	0.18		0.13	1.01		0.03	0.11		0.01	0.53
	UPN2	0.36	0.13		0.42	0.01		0.04	0.01		0.88	0.04		0.72	0.13		0.71	0.02		0.03	0.25		0.1	2.66		0.01	0.37		0.01	0.29
	UPN3	0.48	0.05		0.6	0.04		0.01	0.01		1.23	0.23		0.8	0.11		0.47	0.06		0.05	0.01		0	0.01		0	0.01		0.01	0.01
	UPN4													0						0
	UPN5	0.22			1.33			0.08			0.47			3.17			0.42			0			0			0.05			0
	UPN6	0.48	0.02		0.16	0.49		5.2	0.16		0.43	0.08		1.55	1.64		0.67	0.05		0.08	0.1		0.05	0.38		0.01	0.34		0.04	0.03
	UPN7	0.14	0		0.11			0.06	0		0.11	0		1.55	0.01		0.04			0.01	0.1		0.02	1.24		0.17	0.08		0.01	0.14
	UPN8	0.11	0.19		0.31	0.02		0.65	0.01		0.08	0.04		1.34	0.2		0.12	0.1		0.01	0.47		0.08	1.19		0.05	0.69		0.02	0.23
	UPN9	0.36	0.01		1.23	0		0.07	0		0.14	0.01		1.51	0.01		0.33	0.01		0.01	0.1		0	0.21		0.01	0.07		0	0.04
	UPN10	1.31	0.1		0.14	0		0.2	0		0.04	0.01		0.76	0.03		0.14	0.02		0.04	0.09		0.01	0.02		0.06	0.12		0	0.01
	UPN11	0.06	0.05		0.09	0		0.01			0.03	0.01		0.75	0.01		0.08	0.04		0.28	0.51		1.8	0.57		1.05	1.85		0.32	0.14
	UPN12	0.03	0.03		0.03	0		0.12			0.02	0		0.1	0.01		0.09	0.03		0.19	0.14		0.96	0.27		0.07	0.36		0.24	0.07
	UPN13	0.04	0.03		0.11	0.02		0.54	0		0.05	0		0.07	0.13		0.16	0.01		0.01	0.01		0	0.27		0.03	0.25		0.06	0.07
	UPN14	0.65	0.09		0.03	0.01		0.02	0		0.03	0.03		0.28	0.02		0.08	0.03		0.02	0.23		0.01	0.48		0.02	0.25		0.01	0.07
	UPN15	0.38	0.01		0.04	0		0	0		0.34	0.01		0.08	0		0.4	0.03		0.22	0.02		0.01	0		0.28	0.02		0.01	0
	UPN16	0.19	0.03		0.02	0.01		0	0		0.05	0.01		0.22	0.02		0.05	0.04		0.02	0.2		0.01	0.14		0.08	0.18		0	0.04
	UPN17	0.07	0.15			0		0			0.03	0.22			0		0.01	0.06		0.02	0.06		0.06	0.07		0.06	0.03		0.02	0.05
	UPN18	0.05	0.11		0			0			0.01	0		0.01			0.01	0.01		0.18	0		0.01	0.37		0.01	0.26		0	0.08
	UPN19	0.04	0.01		0.23	0		0.01	0		0.01	0		0.86	0.01		0.04	0		0.07	0.14		0.01	0.09		0.16	0.13		0	0
	UPN20	0.05	0.01		0.25	0		0	0		0.03	0.01		0.27	0		0.06	0		0.06	0.19		0.01	0.15		0.05	0.13		0	0.12
	UPN111			0.04			0			0			0			0.01			0.02			0.14			0.61			0.59			0.22
	UPN112			0.05			0.01			0			0			0.14			0.06			0.29			0.35			0.69			0.18
	UPN113			0						0			0			0			0			0.08			0.99			0.32			0.05
	UPN114			0.03			0.01			0			0.01			0.09			0.04			0.45			1.04			0.48			0.58
	Average	0.2679	0.05889	0.03	0.5361	0.04125	0.006667	0.3711	0.01357	0	0.23	0.04333	0.0025	0.79	0.1494	0.06	0.2358	0.03118	0.03	0.0655	0.1556	0.24	0.1721	0.5072	0.7475	0.1158	0.2917	0.52	0.04	0.1067	0.2575
	Standard deviation	0.3143	0.05603	0.0216	1.075	0.1209	0.005774	1.183	0.04236	0	0.3337	0.07071	0.005	0.7913	0.3907	0.06683	0.2372	0.02571	0.02582	0.08306	0.1437	0.1655	0.4496	0.6642	0.3272	0.2368	0.4234	0.1585	0.08699	0.1316	0.2269
	Extended Data Fig. 6e Frequency of granulocytes detected by CyTOF
		Pre	Post	HD
	UPN1	2.748	9.301
	UPN2	36.445	45.952
	UPN3	2.55	19.414
	UPN4	3.619	11.512
	UPN5	1.651	25.348
	UPN6	1.198	25.101
	UPN7	1.522	16.575
	UPN8	6.22	20.025
	UPN9	3.761	27.873
	UPN10	0.615	0
	UPN11	4.67	8.1368
	UPN12	12.617	4.6619
	UPN13	5.575	8.9766
	UPN14	2.739	2.8074
	UPN15	3.624	8.0345
	UPN16	3.586	7.2523
	UPN17	0.237	0.2366
	UPN18	2.966	23.172
	UPN19	1.358	20.835
	UPN20	2.993	18.675
	UPN111			15.3
	UPN112			4.07
	UPN113			21.7
	UPN114			6.93
	Average	5.035	15.19	12
	Standard deviation	7.858	11.31	8.033
	Extended Data Fig. 6h Frequency of granulocyte subclusters detected by CyTOF
		Granulocyte_C2			Granulocyte_C5			Granulocyte_C10			Granulocyte_C11			Granulocyte_C19			Granulocyte_C21			Granulocyte_C25			Granulocyte_C9			Granulocyte_C12			Granulocyte_C16
		Pre	Post	HD	Pre	Post	HD	Pre	Post	HD	Pre	Post	HD	Pre	Post	HD	Pre	Post	HD	Pre	Post	HD	Pre	Post	HD	Pre	Post	HD	Pre	Post	HD
	UPN1	0.01	0.31		0	0.04			0.37		0.02	0.75		0	0.3		0	0.14		0.01	0.12		0.67	6.55		5.07	0.37		5.1	0.16
	UPN2	0.02	0.38		0	0.05			0.11		0.03	0.5		0	0.2		0.02	0.38		0.02	0.1		0.89	0.08		5.76	0.65		5.67	0.25
	UPN3	0.02	0.09		0.01	0.08			0		0.03	0.04		0	0.05		0.04	0.19		0.06	0.55		4.06	3.3		6.21	1.24		8.4	2.02
	UPN4	0									0			0			0			0.01			0.31			3.89			1.25
	UPN5	0			0.02			0			0			0			0			0.03			0.01			1.01			23.02
	UPN6	0.03	0.27		0.03	0.14		0	0.04		0.03	0.41		0	0.11		0.03	0.25		0.18	0.37		1.35	11.94		1.99	2.01		4.02	0.21
	UPN7	0	0.41		0.01	0.12		0	3.48		0.01	0.27		0	8.94		0.01	0.42		0.06	0.07		0.41	0.09		0.89	0.45		3.11	0.09
	UPN8	0.03	0.13		0.03	0.17		0	7.35		0.04	0.28		0	4.04		0.11	0.08		0.14	0.2		8.93	0.01		1.87	0.48		0.51	0.13
	UPN9	0.01	0.37		0.01	0.05		0	0.99		0.01	1.91		0	4.26		0.03	0.46		0.03	0.18		2.89	7.93		1.43	0.54		3.25	0.08
	UPN10	0.01	0.16		0.02	0.08		0	0.37		0.02	0.31		0.01	0.93		0.24	0.45		0.27	0.38		8.51	2.93		1.6	0.74		2.24	0.52
	UPN11	0.19	1.02		0.16	0.32		0.94			0.48	2.34		0.75	9.27		0.46	0.91		0.76	0.34		3.11	2.05		0.72	0.22		0.05	0.07
	UPN12	0.26	0.15		0.01	0.12		0.18	0.13		0.31	0.6		0.68	0.61		0.16	0.86		0.42	0.33		2.14	0.01		1.36	0.54		0.05	0.12
	UPN13	0.07	0.86		0.02	0.24		0.01	0		0.01	2.49		0.02	0.04		0.03	0.55		0.2	0.99		6.13	0.4		1.79	0.96		1.01	0.12
	UPN14	0.04	0.16		1.23	0.09		0.03	0.29		0.07	1.1		0.25	1.07		0.15	0.49		0.69	0.45		0.15	0.56		1.17	0.52		6.73	0.32
	UPN15	0.26	1.05		0.08	0.38		0.01	0		0.58	4.34		0.06	0		0.14	2.03		0.19	1.39		6.61	2.25		1.67	1.38		2.81	0.21
	UPN16	0.01	0.55		1.47	0.03		0	0.22		0.06	8.42		0.09	1.66		0.11	0.84		0.35	0.12		1.23	0.63		0.65	0.89		8.76	0.03
	UPN17	0.23	0.28		0.04	0.02		0.01	0.01		0.27	0.53		0.04	0.02		0.07	0.11		0.08	0.04		4.38	0.11		1.51	2.28		1.42	5.63
	UPN18	0.06	0.39		0.02	0.41		0			0.33	1.94		0.01	0		0.04	0.83		0.04	1.86		24.46	0.11		2.37	0.51		0.64	2.5
	UPN19	0.03	0.16		0.02	1.68		0	0		0.1	0.45		0.01	0.21		0.09	7.16		0.09	5.01		31.07	0.17		1	1.36		0.28	0.15
	UPN20	0.02	0.05		0.04	0.25		0	1.21		0.25	0.04		0.02	0.01		0.06	0.36		0.09			14.6	0		0.69	0.02		0.94	0.68
	UPN111			0.33			0.19			0.32			1.1			4.08			2.47			0.76			0.14			0.36			0.48
	UPN112			0.33			0.32			0.01			0.72			0.07			0.44			0.22			1.33			0.34			0.84
	UPN113			0.41			2.39			0.01			0.74			0.26			6.07			10.47			0.02			0.08			0.22
	UPN114			0.74			0.1			0.36			0.37			1.75			0.22			0.36			0.08			0.21			0.25
	Average	0.065	0.3772	0.4525	0.1695	0.2372	0.75	0.07375	0.9106	0.175	0.1325	1.484	0.7325	0.097	1.762	1.54	0.0895	0.9172	2.3	0.186	0.7353	2.953	6.096	2.173	0.3925	2.133	0.8422	0.2475	3.963	0.7383	0.4475
	Standard deviation	0.09006	0.3067	0.1953	0.4195	0.3797	1.097	0.2353	1.928	0.1912	0.1747	2.064	0.2981	0.2193	2.968	1.852	0.1086	1.622	2.71	0.2171	1.21	5.017	8.367	3.369	0.6269	1.702	0.6028	0.13	5.242	1.4	0.2863

## Sheet: Extended Data Fig. 7
	Extended Data Fig. 7a Frequency of mature erythrocytes detected by CyTOF
		Pre	Post	HD
	UPN1	6.1097	18.074
	UPN2	9.133	23.752
	UPN3	0.6039	5.326
	UPN4	1.1091	7.4321
	UPN5	0.5112	1.5101
	UPN6	1.3994	14.883
	UPN7	4.3052	19.838
	UPN8	11.582	18.423
	UPN9	0.2079	1.1123
	UPN10	0.0133
	UPN11	3.146	3.7672
	UPN12	14.085	30.051
	UPN13	0.2822	16.423
	UPN14	18.004	38.12
	UPN15	3.7698	0.9157
	UPN16	6.3595	5.1122
	UPN17	0.0287
	UPN18	0.9113	4.4033
	UPN19	0.5544	54.384
	UPN20	2.0618	5.3802
	UPN111			25.6
	UPN112			0.23
	UPN113			0.21
	UPN114			5.02
	Average	4.209	14.94	7.765
	Standard deviation	5.209	14.53	12.1
	Extended Data Fig. 7d Frequency of mature erythrocyte subclusters detected by CyTOF
		Mature erythrocyte_C3			Mature erythrocyte_C8			Mature erythrocyte_C23			Mature erythrocyte_C20			Mature erythrocyte_C22			Mature erythrocyte_C24
		Pre	Post	HD	Pre	Post	HD	Pre	Post	HD	Pre	Post	HD	Pre	Post	HD	Pre	Post	HD
	UPN1	0.01	0		0	0.01		0			20.79	27.94		4.2	2.43		2.21	0.43
	UPN2	0	0.03		0.01	1.44			0.09		4.14	0.93		21.52	1.35		3.96	0.51
	UPN3	0	0.01		0.01	0.03			0		19.7	18.82		0.96	0.59		3.28	1.01
	UPN4										24.36			12.82			3.85
	UPN5										32.45			0			1.99
	UPN6	0	0.06		0	0.14		0	0		2.08	24.63		38.02	5.45		0.76	1.38
	UPN7	0	0.2		0	4.48		0	0.06		23.8	0.51		2.05	0.04		0.61	0.45
	UPN8	0.01	0.08		0.01	0.2			0.02		28.85	2.11		13.66	0.78		0.71	0.6
	UPN9	0.01	0.16		0.02	1.42		0	0.1		41.3	3.97		1.12	4.12		0.84	0.3
	UPN10	0.04	0.03		0.3	0.36		0	0.01		32.97	7.26		2.67	5.7		1.11	0.44
	UPN11	0.11	1.1		0	0.01		0.01	0.05		3.4	0.89		0.28	0.28		0.72	0.21
	UPN12	0.1	2.28		0.26	2.45		0.01	0.14		2.32	0		0.88	0.01		0.83	0.37
	UPN13	0	0.2		0	0.3			0.13		18.93	0.22		16.28	0.17		2.47	1.83
	UPN14	0.01	0.68		0.02	2.22		0	0.35		8.72	0.12		0.59	0.02		2.07	0.24
	UPN15	0.32	1.47		0.56	0.02		0	0.06		8.15	2.71		1.68	0.65		1.22	0.76
	UPN16	0	0.18		0.02	0.03			0.1		21.58	0.2		0.53	0.06		1.79	0.56
	UPN17	0.02	0.58		3.07	0.68		0	5.76		0.71	0.02		23.01	0.26		0.44	1.33
	UPN18	0	0.42		0.02	0.14		0	0.02		21.57	0.05		4.14	0.46		1.43	0.41
	UPN19	0.01	1.24		0.01	0.53		0	0.06		42.78	0.29		2.18	0		0.67	1.52
	UPN20	0.05	0.59		0.73	3.06		0	0.24		27.06	0.17		0.81	0.01		0.86	0.17
	UPN111			1.38			3.17			0.13			0.16			0.06			0.24
	UPN112			0.05			0.02			0.01			0.32			0.4			0.64
	UPN113			0.06			0.06			0			0.59			0.15			1.33
	UPN114			0.07			0.57			0.01			0.1			0.07			0.22
	Average	0.03833	0.5172	0.39	0.28	0.9733	0.955	0.001538	0.4229	0.0375	19.28	5.047	0.2925	7.37	1.243	0.17	1.591	0.6956	0.6075
	Standard deviation	0.07786	0.6308	0.6601	0.7284	1.294	1.498	0.003755	1.378	0.06185	13.09	8.962	0.219	10.33	1.892	0.1585	1.09	0.5007	0.5191
	Extended Data Fig. 7e Frequency of megakaryocytes detected by CyTOF
		Pre	Post	HD
	UPN1	0.219	6.1093
	UPN2	0.035	0.2007
	UPN3	0.162	1.2343
	UPN4	2.239	0.6172
	UPN5	0.1696	2.7576
	UPN6	0.1232	0.5204
	UPN7	0.0306	7.6027
	UPN8	0.3073	0.4922
	UPN9	0.1208	5.5422
	UPN10	0.0335
	UPN11	0.0835	0.4288
	UPN12	0.956	2.5235
	UPN13	0.5081	4.03
	UPN14	1.3115	3.6227
	UPN15	0.0405	0.2818
	UPN16	1.471	8.4299
	UPN17	0.0111
	UPN18	0.2699	4.757
	UPN19	0.1564	3.4718
	UPN20	0.3882	9.3538
	UPN111			4.29
	UPN112			7.2
	UPN113			3.81
	UPN114			3.3
	Average	0.4318	3.443	4.65
	Standard deviation	0.5994	2.988	1.747
	Extended Data Fig. 7h Frequency of megakaryocyte subclusters detected by CyTOF
		Megakaryocyte_C4			Megakaryocyte_C5			Megakaryocyte_C9			Megakaryocyte_C20			Megakaryocyte_C22			Megakaryocyte_C1			Megakaryocyte_C6			Megakaryocyte_C8			Megakaryocyte_C13			Megakaryocyte_C18
		Pre	Post	HD	Pre	Post	HD	Pre	Post	HD	Pre	Post	HD	Pre	Post	HD	Pre	Post	HD	Pre	Post	HD	Pre	Post	HD	Pre	Post	HD	Pre	Post	HD
	UPN1	0	0.02		0	0.03		0	0.03		0	0.03		0	0.01		8.77	16.1		1.79	0.31		24.8	44		12.2	2.48		5.03	0.69
	UPN2	0	0.2			0.08		0.01	0.14		0	0.17		0	0.76		14.4	13.2		4.44	0.22		0	1.56		0	1.42		5.56	0.98
	UPN3		0.01		0	0		0	0		0	0		0	0		13.7	2.11		0	0.14		18.3	2.76		4.58	0.47		2.29	7.54
	UPN4				0			0						0			10			0			10			3.33			3.33
	UPN5	0			0			0						0			6.81			0.26			5.24			2.36			25.1
	UPN6	0.04	0.01		0.01	0.02		0.01	0.01		0.01	0.01		0.01	0.01		2.26	8.64		31.4	0.45		1.48	19.3		1.3	5.49		37.3	1.62
	UPN7	0	0.05		0	0.17		0	0.07		0	0.09		0.01	0.14		18.1	3.92		0.33	0.01		17.7	1.48		3.8	0.69		1.19	0.06
	UPN8	0.01	0.08		0.01	0.1		0	0.11		0.01	0.05		0	0.31		6.35	1.22		2.41	0.03		11.9	0.26		2.13	1.65		4.96	0.24
	UPN9	0	0.02		0	0.02		0.01	0		0	0.02		0	0.01		17.5	3.39		0.22	0.1		27.3	9.17		3.74	1.47		1.43	0.17
	UPN10	0.01	0.41		0.04	0.54		0.03	0.3		0.05	0.36		0.04	0.41		21.7	3.71		0.25	0.17		27.7	3.73		5.88	2.31		0.83	0.2
	UPN11	0	0.01		0	0.02		0	0		0	0.02		0	0		4.33	1.17		0	0		6.86	3.07		0.72	1.06		0.36	0
	UPN12	0.06	0.11		0.01	0.06		0.01	0.09		0.02	0.48		0.01	0.4		4.21	0.26		1.01	0		7.14	0.02		2.1	0.14		6.59	0
	UPN13	0.01	0.16		0	0.02		0	0		0	0.41		0	0.09		1.63	3.59		8.62	0.05		8.04	0.45		3.73	0.6		24.4	0.45
	UPN14	0.01	0.12		0.01	0.69		0	0.07		0.03	1.07		0.03	0.4		6.65	0.83		0.16	0		3.9	0.12		1.72	0.35		1.64	0
	UPN15	0.01	0.02		0.01	0.03		0.01	0		0.02	0.13		0	0.01		1.77	1.55		0.28	0		10.2	2.82		2.66	1.27		0.76	0.28
	UPN16	0	0.31		0.01	0.27		0	0.05		0.01	1.2		0	0.28		10.1	0.27		0	0.02		8.15	0.59		2.72	0.48		0	0.07
	UPN17	0.09	1.1		0.01	0.02		0.02	0.04		0.01	0.09		0	0.07		0.27	0.03		0.65	0.12		0.29	0		0.99	0.33		0.29	0.33
	UPN18	0	0.12		0	0.04		0	0		0	0.03		0	0.01		8.68	0.08		0.46	0		29.2	0.01		4.57	0.06		0.68	0
	UPN19	0	0.21		0.01	1.09		0	0.05		0.01	0.2		0	0.18		5.49	0.03		0.37	0		42.4	0.01		3.72	0.19		0.23	0
	UPN20	0.01	0.07		0.01	0.9		0	0.11		0.02	0.53		0.01	0.36		0.73	0.11		0	0		9.79	0.05		1.09	0.1		0	0.01
	UPN111			0.14			0.8			0.25			0.55			0.36			0.96			0			0			0.22			0.01
	UPN112			0.85			0.22			0.25			0.61			0.32			0.06			0.01			0.53			0.38			0.05
	UPN113			0.1			0.52			0.01			0.04			0.07			0.07			0			0.02			0.07			0.01
	UPN114			0.14			0.19			0.05			0.29			0.52			1.76			0			0.13			0.36			0.17
	Average	0.01389	0.1683	0.3075	0.006842	0.2278	0.4325	0.005	0.05944	0.14	0.01056	0.2717	0.3725	0.0055	0.1917	0.3175	8.173	3.345	0.7125	2.633	0.09	0.0025	13.52	4.967	0.17	3.167	1.142	0.2575	6.099	0.7022	0.06
	Standard deviation	0.02477	0.2578	0.3622	0.009459	0.3395	0.2867	0.008272	0.07503	0.1281	0.01349	0.3575	0.2616	0.01099	0.2134	0.1863	6.187	4.67	0.8159	7.081	0.1279	0.005	11.44	10.83	0.2467	2.598	1.314	0.1438	10.31	1.758	0.07572

[truncated: 6 more sheets: Extended Data Fig. 8, Extended Data Fig. 9, Extended Data Fig. 11, Extended Data Fig. 13, Extended Data Fig. 14, Extended Data Fig. 21]
